# Supplementary material for: Chlamydial YAP activation in host endocervical epithelial cells mediates pro-fibrotic paracrine stimulation of fibroblasts
Source: mSystems. 2023 Oct 24;8(6):e00904-23. doi: 10.1128/msystems.00904-23 (PMC10734534; doi:10.1128/msystems.00904-23)
Supplement: Table S1 — Summary of differential expression testing in bulk RNA-sequencing of HCECs/HVEs. [file msystems.00904-23-s0002.xlsx]

## Sheet: Browser
Symbol	ENSEMBL	Mock_HCECvHVE_FC	Mock_HCECvHVE_logFC	Mock_HCECvHVE_FDRP	L2wt_HCECvHVE_FC	L2wt_HCECvHVE_logFC	L2wt_HCECvHVE_FDRP	HCEC_L2vMock_FC	HCEC_L2vMock_logFC	HCEC_L2vMock_FDRP
TSPAN6	ENSG00000000003	1.00428	0.00615636	0.99996	1.20615	0.270415	0.654546	1.06906	0.0963455
TNMD	ENSG00000000005				3.73334	1.90047	0.999972	4.02779	2.00999
DPM1	ENSG00000000419	1.30006	0.378579	0.212872	1.17041	0.227014	0.714568	1.27188	0.346966
SCYL3	ENSG00000000457	1.04504	0.0635549	0.99996	1.22954	0.298121	0.493915	1.16784	0.22384
C1orf112	ENSG00000000460	1.24158	0.312179	0.720595	1.10177	0.139827	0.999972	1.08155	0.1131
NCF2	ENSG00000116701				4494.38	12.1339	3.75986e-05	5323.96	12.3783	8.94871e-06
RP11-149I23.3	ENSG00000232110				3219.47	11.6526	8.32111e-05	3694.3	11.8511	1.81136e-06
RP1-34M23.5	ENSG00000255811	-2698.4	-11.3979	1.84114e-05	1.50775	0.592402	0.353675	3449.98	11.7524	2.82175e-06
THAP9-AS1	ENSG00000251022	-68.08	-6.08916	0.162136	159.829	7.32039	0	3445.77	11.7506	2.1523e-06
NFYA	ENSG00000001167	1.38392	0.468762	0.0744045	-1.13782	-0.186275	0.857479	-1.16642	-0.222086
STPG1	ENSG00000001460	1.09837	0.135366	0.99996	1.20865	0.273392	0.607595	-1.00427	-0.00614117
RTEL1-TNFRSF6B	ENSG00000026036				2505.85	11.2911	0.000154871	2894.9	11.4993	2.68771e-06
AC004988.1	ENSG00000203446				2320.34	11.1801	0.000187656	2694.56	11.3958	4.50695e-06
RP11-66N24.3	ENSG00000258727				28.2009	4.81767	0.000192649	1322.09	10.3686	7.38297e-07
ACKR4	ENSG00000129048				890.692	9.79878	0.00183283	1050.6	10.037	6.32582e-05
SOX17	ENSG00000164736	9770.28	13.2542	2.98935e-06	10206.2	13.3172	3.31906e-06	1.15096	0.202835	0.27201
EPDR1	ENSG00000086289	5765.48	12.4932	1.46657e-05	163.816	7.35593	0	-1.12074	-0.164453
CYP51A1	ENSG00000001630	-1.26034	-0.333819	0.27763	1.01761	0.0251906	0.999972	1.2131	0.278704
KRIT1	ENSG00000001631	-1.02186	-0.0311976	0.99996	1.00145	0.00209216	0.999972	-1.00391	-0.00563141
RAD52	ENSG00000002016	1.27188	0.346959	0.545991	-1.3321	-0.413706	0.317569	-1.33176	-0.413338
MYH16	ENSG00000002079	1.26504	0.339183	0.955241	1.69877	0.764489	0.110318	1.48285	0.568371
BAD	ENSG00000002330	1.02229	0.0318078	0.99996	-1.10325	-0.141754	0.999972	-1.04878	-0.0687174
AVIL	ENSG00000135407	1.29459	0.372497	0.99996	1.89698	0.923707	0.662479	-2.32268	-1.21579
SMG8	ENSG00000167447				829.258	9.69568	0.00239869	985.622	9.94489	0.000181118
FLT3LG	ENSG00000090554				819.335	9.67831	0.00218191	936.182	9.87065	5.31907e-05
AOC1	ENSG00000002726	-1.72437	-0.786067	0.99996	-1.32539	-0.406413	0.999972	1.48647	0.571887
WNT16	ENSG00000002745	-2.07046	-1.04995	0.816817	-1.65842	-0.72981	0.981083	1.95015	0.963582
TAGAP	ENSG00000164691	-44.7443	-5.48363	0.207398	6.04402	2.59551	9.7063e-05	885.935	9.79106	0.000103797
MAD1L1	ENSG00000002822	1.08462	0.117188	0.99996	-1.20657	-0.270914	0.427288	1.11116	0.152061
IFNL3	ENSG00000197110				73.3595	6.19691	1.91681e-09	869.982	9.76484	8.56246e-05
SNX11	ENSG00000002919	1.1973	0.259782	0.784736	1.20979	0.274754	0.585458	1.22346	0.290961
TMEM176A	ENSG00000002933	-6.55996	-2.71369	0.929811
RAB42	ENSG00000188060				685.087	9.42014	0.00317077	798.051	9.64034	0.00013244
LRRC4	ENSG00000128594	-1083.3	-10.0812	0.000287944	-1.82951	-0.87146	0.1978	633.43	9.30704	0.000214237
CYP26B1	ENSG00000003137	-1.31332	-0.39322	0.889022	-1.58954	-0.668613	0.536466	-1.46941	-0.555235
SLCO2B1	ENSG00000137491	2248.01	11.1344	0.000191873	403.363	8.65594	0	1.4086	0.494264
DBNDD1	ENSG00000003249	1.70886	0.773033	0.116257	1.02424	0.0345585	0.999972	1.06174	0.0864355
ALS2	ENSG00000003393	-1.21745	-0.283863	0.475517	-1.38325	-0.468058	0.0321058	-1.13377	-0.181133
FAM47E-STBD1_2	ENSG00000118804	2134.62	11.0598	0.000228912	135.097	7.07785	5.52463e-15	3.31791	1.73027
SDHAP2	ENSG00000215837				-9.40072	-3.23277	1.67756e-06	625.049	9.28782	0.00079683
YPEL4	ENSG00000166793	-31.7463	-4.98852	0.31066	23.7096	4.5674	1.15954e-07	611.267	9.25566	0.000231725
NDUFAF7	ENSG00000003509	1.04177	0.0590428	0.99996	1.11444	0.156315	0.96333	1.06404	0.0895549
RBM5	ENSG00000003756	1.05568	0.0781674	0.99996	1.13202	0.178903	0.780399	1.19679	0.259165
MTMR7	ENSG00000003987	-1.04182	-0.059105	0.99996	1.38184	0.466589	0.907107	1.55549	0.637366	0.18895
SAMD10	ENSG00000130590				35.091	5.13303	5.26589e-06	517.3	9.01486	0.00031413
ARF5	ENSG00000004059	1.1226	0.166842	0.99996	1.33596	0.417875	0.0920868	1.09397	0.129572
SARM1	ENSG00000004139	-1.5011	-0.586016	0.99996	-3.27016	-1.70936	0.3352	-2.02269	-1.01627
POLDIP2	ENSG00000004142	1.02321	0.0330973	0.99996	-1.38027	-0.464949	0.0176935	-1.0241	-0.0343613
RP11-69E11.8	ENSG00000228060	-886.936	-9.79269	0.000823661	-106.71	-6.73755	4.47948e-05	484.874	8.92146	0.00105
AK2	ENSG00000004455	1.02044	0.0291847	0.99996	-1.15552	-0.208541	0.789279	1.21808	0.284604
AC091132.1	ENSG00000236234	-458.492	-8.84075	0.00324497	-55.7294	-5.80037	3.31643e-08	470.303	8.87745	0.00080198
RP3-508I15.21	ENSG00000272669				28.778	4.84689	2.26696e-06	442.067	8.78812	0.000475405
SSTR2	ENSG00000180616	3.83969	1.94099	0.99996	103.165	6.6888	4.69324e-14	437.977	8.77471	5.71639e-11
RBM6	ENSG00000004534	1.14404	0.194138	0.874147	1.20006	0.263103	0.424291	1.01671	0.0239109
IFNL1	ENSG00000182393	9.31378	3.21937	0.83937	29.5155	4.8834	0	398.581	8.63873	0
RECQL	ENSG00000004700	1.05436	0.0763694	0.99996	1.15747	0.210969	0.626174	-1.18213	-0.241386
CCDC132	ENSG00000004766	1.14288	0.192668	0.99996	-1.04957	-0.0697971	0.999972	1.0444	0.0626784
HSPB6	ENSG00000004776	-1.34716	-0.429922	0.99996	-1.53849	-0.621511	0.999972	-2.65559	-1.40903
CSAG3	ENSG00000197463				333.796	8.38282	0.0134372	394.85	8.62516	0.00067218
NDUFAB1	ENSG00000004779	-1.00324	-0.00466006	0.99996	-1.05918	-0.0829475	0.999972	1.03409	0.0483569
PDK4	ENSG00000004799	35.9643	5.16849	0.325311	57.6976	5.85044	0.189029	1.7479	0.80562
SLC22A16	ENSG00000004809	-1.00044	-0.000629528	0.99996	28.9672	4.85635	0.370765	2.36924	1.24442
ZMYND10	ENSG00000004838	1.05623	0.0789305	0.99996	-1.41959	-0.505478	0.999972	-1.32998	-0.411409
ABCB5	ENSG00000004846	-1.16641	-0.222069	0.99996	1.78268	0.83405	0.999972	2.33013	1.22041
ARX	ENSG00000004848	2.05124	1.03649	0.99996	5.90324	2.56151	0.936381	-1.27018	-0.345034
SLC25A13	ENSG00000004864	1.15737	0.210848	0.799391	1.25307	0.325464	0.315703	-1.1053	-0.144444
ST7	ENSG00000004866	-1.01154	-0.0165476	0.99996	-1.12268	-0.16695	0.999972	1.06825	0.0952502	0.94783
LIMS3L	ENSG00000256671				340.739	8.41252	0.0135117	383.179	8.58187	0.000386719
SLC4A1	ENSG00000004939				-1.55376	-0.635761	0.999972	7.20155	2.84831
CALCR	ENSG00000004948				1.5726	0.653148	0.999972	6.94573	2.79613
HCCS	ENSG00000004961	1.11435	0.156208	0.99996	1.06372	0.0891173	0.999972	1.21464	0.280528
CSAG2	ENSG00000184324				322.556	8.33341	0.013834	378.508	8.56418	0.000669469
ITSN1	ENSG00000205726	-567.649	-9.14886	0	-12.9467	-3.69452	3.38064e-06	377.287	8.55952	8.6413e-10
IFNL2	ENSG00000183709	3.59741	1.84696	0.99996	1169.36	10.1915	0.000991508	373.675	8.54564	9.24644e-11
SKAP2	ENSG00000005020	1.07744	0.10761	0.99996	1.28276	0.359253	0.156204	1.03333	0.0472972
SLC25A5	ENSG00000005022	-1.03276	-0.0464995	0.99996	1.03273	0.046464	0.999972	-1.05994	-0.083978
KCNJ2	ENSG00000123700	836.516	9.70825	0.0020599	45.1535	5.49676	2.02239e-08	-1.2582	-0.331366
B3GALT5	ENSG00000183778	798.025	9.64029	0.00233802	573.569	9.16382	0.00533635	-1.81231	-0.857831
POLR2J	ENSG00000005075	-1.09506	-0.131015	0.99996	-1.11223	-0.153452	0.999972	1.29797	0.376261
ACSM1	ENSG00000166743				290.931	8.18453	0.0164112	337.709	8.39964	0.000784339
RP11-1399P15.1	ENSG00000273445				38.7587	5.27645	7.71507e-05	319.134	8.31802	0.000943903
THSD7A	ENSG00000005108	1.48651	0.571928	0.99996	1.09119	0.125908	0.999972	1.77398	0.826994
LAT	ENSG00000213658	-65.7846	-6.03968	0.17401	254.29	7.99033	0.0218438	299.77	8.22771	0.000818044
RPAP3	ENSG00000005175	1.02203	0.0314403	0.99996	-1.09054	-0.125042	0.999972	-1.00933	-0.0134038
ACSM3	ENSG00000005187	1.21025	0.27531	0.99996	-1.12402	-0.168665	0.999972	-1.44544	-0.53151
AC004381.6	ENSG00000005189
CIAPIN1	ENSG00000005194	1.31111	0.39079	0.192025	-1.19992	-0.262943	0.551128	-1.14248	-0.192171
AC012314.8	ENSG00000237017	-382.446	-8.57911	0.00542254	17.9007	4.16195	0.000705755	272.766	8.09152	0.00113
CCL5	ENSG00000161570	6.20062	2.63241	0.368345	17.3212	4.11447	0	261.07	8.0283	0
COPZ2	ENSG00000005243	-1.14267	-0.192412	0.99996	-1.36951	-0.453662	0.664509	-1.4677	-0.553557
PRKAR2B	ENSG00000005249	2.5189	1.33279	0.958742	-6.63043	-2.7291	0.800648	-27.1341	-4.76204
SMIM6	ENSG00000259120				197.955	7.62903	0.0355017	236.052	7.88296	0.0027
FASTKD3	ENSG00000124279	690.141	9.43075	0.0031052	309.471	8.27366	0.0157844	-2.21535	-1.14754
RP11-370A5.1	ENSG00000266850	-6.55996	-2.71369	0.929811	2.72136	1.44433	0.323914	235.287	7.87828	0.00205
MPO	ENSG00000005381	2.65737	1.41	0.99996				-10.4169	-3.38085
PON1	ENSG00000005421	1.19452	0.256428	0.99996	3.48133	1.79964	0.282427	1.53264	0.61602
GCFC2	ENSG00000005436	-1.08717	-0.12058	0.99996	-1.81066	-0.856518	1.79947e-05	-1.06692	-0.093449
PRAME	ENSG00000185686	639.489	9.32078	0.00368395	620.669	9.27768	0.00387731	1.08168	0.113269
LINC00890	ENSG00000260802				197.606	7.62648	0.0326424	228.079	7.83339	0.00192
ABCB4	ENSG00000005471	2.18491	1.12757	0.473622	2.18263	1.12607	0.601977	-1.21455	-0.28042
KMT2E	ENSG00000005483	1.13331	0.18054	0.949938	1.5924	0.671202	0.000254719	1.1291	0.17517
RHBDD2	ENSG00000005486	-1.00546	-0.00785823	0.99996	-1.05816	-0.0815581	0.999972	-1.01967	-0.0281013	0.28891
SOX8	ENSG00000005513	-1.58917	-0.668275	0.99996	-17.2256	-4.10648	0.422348	-7.9991	-2.99984
IBTK	ENSG00000005700	-1.19055	-0.251624	0.647004	-1.17242	-0.229496	0.524121	1.14392	0.193982
SOGA3_1	ENSG00000255330				-2.67885	-1.42161	0.35531	223.155	7.8019	0.00515
RP11-47I22.2	ENSG00000250548				185.492	7.53521	0.0373856	209.217	7.70886	0.00283
FBXL3	ENSG00000005812	-1.13146	-0.178189	0.944463	-1.01969	-0.0281357	0.999972	1.2231	0.290545
ITGAL	ENSG00000005844	-1.06053	-0.0847839	0.99996	-1.99726	-0.99802	0.77554	-1.2924	-0.370056
SS18L2	ENSG00000008324				163.88	7.3565	0.0626383	200.695	7.64886	0.00173
AC074212.5	ENSG00000259605	481.385	8.91105	0.00749795	1.26423	0.338259	0.999972	-61.2493	-5.93662
ZFX	ENSG00000005889	-1.06937	-0.0967607	0.99996	-1.17518	-0.23288	0.581172	1.1022	0.140386
LRRC37A15P	ENSG00000230069	-8.54987	-3.0959	0.801016	-1.93853	-0.954965	0.561708	180.578	7.49648	0.00339
GGNBP2	ENSG00000005955	-1.00574	-0.00825987	0.99996	1.14784	0.198925	0.656698	1.06335	0.0886117
ITGA2B	ENSG00000005961	-1.34883	-0.431705	0.99996	-2.376	-1.24854	0.954991	-4.52888	-2.17915
ASB4	ENSG00000005981	-5.08523	-2.34631	0.383882	-2.01735	-1.01246	0.999972	-1.53872	-0.621735
GDE1	ENSG00000006007	1.01572	0.0224988	0.99996	1.17662	0.234644	0.475265	1.21903	0.285739
C19orf60	ENSG00000006015	1.24666	0.318062	0.552176	1.3765	0.461004	0.17511	-1.08002	-0.111058
CRLF1	ENSG00000006016	1.14816	0.199329	0.99996	-1.08103	-0.112401	0.999972	-2.03621	-1.02589
RP11-362A1.1	ENSG00000257747				9.26027	3.21105	0.00909193	175.703	7.45699	0.00352
TMEM98	ENSG00000006042	-1.02158	-0.0308033	0.99996	1.45244	0.538481	0.0437949	1.2454	0.316612
SOX11	ENSG00000176887	450.81	8.81638	0.0079084	198.268	7.63131	0.0320082	-2.04532	-1.03233
KRT33A	ENSG00000006059	-1.32016	-0.400708	0.99996	-2.58944	-1.37264	0.833559	-1.07459	-0.103785
MAP3K14	ENSG00000006062	1.20844	0.273149	0.765834	1.52638	0.610113	0.0745601	-1.00192	-0.00277088
FOLR1	ENSG00000110195	429.787	8.74748	0.00860147	410.021	8.67955	0.00844545	1.05032	0.0708231
POU5F1P4	ENSG00000237872	421.325	8.71879	0.0088401	369.754	8.53042	0.0108227	-1.05156	-0.0725338
RP11-809H16.2	ENSG00000137808				150.548	7.23408	0.0617279	174.168	7.44433	0.00263
AC073218.2	ENSG00000228262	413.796	8.69278	9.39201e-10	95.3831	6.57566	1.77532e-11	-1.51664	-0.600876
CCR1	ENSG00000163823				11.6597	3.54346	0.0219558	154.02	7.26698	0.00449
C16orf54	ENSG00000185905	412.918	8.68971	0.0092757	366.506	8.51769	0.0112154	-1.07435	-0.103467
AP2B1	ENSG00000006125	1.10176	0.139815	0.99996	1.04962	0.0698612	0.999972	-1.19552	-0.257638
TAC1	ENSG00000006128				3.73334	1.90047	0.999972	4.02779	2.00999
ZNF263	ENSG00000006194	-1.04557	-0.0642892	0.99996	1.06647	0.0928415	0.999972	-1.00098	-0.00141915
FAM215B	ENSG00000232300	-82.9547	-6.37425	0.1219	139.041	7.11936	0.0822226	152.963	7.25704	0.01078
SPATA20	ENSG00000006282	1.37705	0.461578	0.0539262	1.22164	0.288823	0.369103	-1.14325	-0.193141
CACNA1G	ENSG00000006283	1.01435	0.0205592	0.99996	-1.09809	-0.134996	0.999972	-2.95682	-1.56405
AC006378.2	ENSG00000236861	361.459	8.49769	0.0121983	291.788	8.18878	0.0188312	-1.35641	-0.43979
DLX6	ENSG00000006377	17.9553	4.16634	0.608722	3.76099	1.91111	0.999972	-4.14653	-2.0519
MAP3K9	ENSG00000006432	-1.03019	-0.0429135	0.99996	1.17792	0.236244	0.556424	1.18114	0.240183
ZDHHC11B	ENSG00000206077	-84.7979	-6.40596	0.0956068	2.05066	1.03609	0.759218	148.761	7.21685	0.0028
BAIAP2L1	ENSG00000006453	-1.24362	-0.314545	0.330431	-1.081	-0.112364	0.999972	1.21331	0.278953	0.1029
RP11-352D3.2	ENSG00000205300				121.926	6.92986	0.0660604	140.562	7.13507	0.00507
IFIT1	ENSG00000185745	57553.2	15.8126	7.50523e-09	56.015	5.80774	0	27.6666	4.79007	0
AGK	ENSG00000006530	-1.1285	-0.174403	0.99996	-1.21043	-0.275523	0.680175	1.03605	0.0511003
ALDH3B1	ENSG00000006534	1.3343	0.416085	0.99996	-1.11034	-0.151002	0.999972	-1.72802	-0.789119
ZNF816-ZNF321P	ENSG00000213801				110.682	6.79027	0.117091	136.16	7.08916	0.01296
IFNB1	ENSG00000171855	2.89509	1.53361	0.99996	31.8546	4.99343	6.85933e-12	134.655	7.07313	0
CCL26	ENSG00000006606	-1.84886	-0.886634	0.99996	1.13501	0.182705	0.999972	4.11904	2.04231
RNF183	ENSG00000165188	299.967	8.22866	1.32286e-08	1055.36	10.0435	0.0012325	-1.00892	-0.0128166
USH1C	ENSG00000006611	6.17868	2.6273	0.99996	1.52323	0.60713	0.999972	1.10641	0.14588
GGCT	ENSG00000006625	1.33053	0.412004	0.125157	1.24997	0.321893	0.233058	-1.04502	-0.063533
TAS2R14	ENSG00000212127	-4.27097	-2.09456	0.99996	-7.3523	-2.8782	0.00145899	132.564	7.05054	0.01196
RP6-206I17.4	ENSG00000240007	289.869	8.17926	0.0265943	1.64727	0.720079	0.875268	11.6526	3.54258
RP11-727M10.2	ENSG00000248760	-87.4094	-6.44972	0.0905358	1.55127	0.633447	0.999972	132.317	7.04785	0.00608
LGALS14	ENSG00000006659
COX10	ENSG00000006695	1.05699	0.0799556	0.99996	-1.60472	-0.682324	0.00131215	1.00399	0.00574911
KLK9_2	ENSG00000213022	271.056	8.08245	0.0205058	38.5402	5.26829	4.27471e-05	1.53545	0.618661	0.17877
PAF1	ENSG00000006712	1.05235	0.073609	0.99996	1.00829	0.0119158	0.999972	1.08355	0.115763
VPS41	ENSG00000006715	-1.24236	-0.313087	0.37653	-1.24306	-0.313893	0.306063	1.16488	0.22018
ARHGAP44	ENSG00000006740	1.69447	0.760837	0.602196	2.20032	1.13771	0.313961	-1.18951	-0.250363
AL031666.2	ENSG00000267882				4.10367	2.03692	0.352552	124.076	6.95508	0.00814
SCIN	ENSG00000006747	1.20171	0.265094	0.99996	-1.12278	-0.167075	0.999972	1.39808	0.483448
ARSD	ENSG00000006756	-1.3398	-0.422016	0.14926	1.08402	0.116396	0.999972	-1.05673	-0.0796003
PNPLA4	ENSG00000006757	1.00577	0.0083003	0.99996	-1.31099	-0.390657	0.275005	-1.16296	-0.217799
MYH13	ENSG00000006788	-6.30838	-2.65727	0.949938	5.50198	2.45995	0.560871	25.1523	4.65262
RP11-673C5.2	ENSG00000259964	266.578	8.05841	1.12683e-10	1622.38	10.6639	0.000461913	-1.18793	-0.24845
CDKL3	ENSG00000006837	1.03285	0.0466258	0.99996	-1.63317	-0.707676	0.487465	-1.50798	-0.592621
UPP2	ENSG00000007001	-1.23897	-0.309146	0.99996	1.33275	0.414412	0.999972	-1.7466	-0.804548
PRSS21	ENSG00000007038	-2.10101	-1.07108	0.0517078	-3.2462	-1.69875	0.00145248	-1.55794	-0.639642
MARK4	ENSG00000007047	-1.26014	-0.333584	0.281847	-1.08594	-0.118947	0.999972	1.13239	0.179374
RP3-509I19.1	ENSG00000225415	3.83969	1.94099	0.99996	387.059	8.59641	0.00956149	123.202	6.94488	4.03685e-07
CCDC124	ENSG00000007080	1.03541	0.0501971	0.99996	-1.12396	-0.168592	0.885307	1.07569	0.10526
GK3P	ENSG00000229894	-668.334	-9.38443	0.00112834	-6.17217	-2.62578	0.000131545	121.033	6.91926	0.00897
PAFAH1B1	ENSG00000007168	-1.02165	-0.0309018	0.99996	1.06646	0.0928261	0.999972	1.16379	0.218826
TMEM47	ENSG00000147027	263.694	8.04272	0	107.797	6.75218	0	1.18297	0.242418
DNAH9	ENSG00000007174	-1.45632	-0.542325	0.99996	-1.19164	-0.252944	0.999972	1.61703	0.693344
KIAA0100	ENSG00000007202	-1.00974	-0.0139844	0.99996	-1.2906	-0.368041	0.151614	1.00082	0.00118611
SLC13A2	ENSG00000007216
GAS7	ENSG00000007237	1.2716	0.346644	0.99996	1.3039	0.382828	0.999972	1.10053	0.138197
TRAPPC6A	ENSG00000007255
MATK	ENSG00000007264	3.11278	1.6382	0.682296	2.82276	1.4971	0.786295	1.04432	0.0625633
CEACAM7	ENSG00000007306	10.8846	3.44421	0.76486	3.51186	1.81224	0.999972	-2.8495	-1.51071
CD79B	ENSG00000007312				-3.89784	-1.96268	0.999972
SCN4A	ENSG00000007314	-7.66153	-2.93763	0.868049	2.23552	1.16061	0.999972	10.1303	3.3406
CTD-2537I9.12	ENSG00000267523	252.114	7.97793	0.036918	-20.5274	-4.35948	1.98646e-06	3.08145	1.62361
TKTL1	ENSG00000007350	13.5664	3.76197	0.682296	3.95054	1.98205	0.725067	1.33435	0.416137
SP8	ENSG00000164651	-38.6949	-5.27407	0.247895	-4.3442	-2.11909	0.00210687	120.042	6.9074	0.00679
RPUSD1	ENSG00000007376	-1.00837	-0.0120315	0.99996	-1.0883	-0.122083	0.999972	-1.09231	-0.12738
RHBDF1	ENSG00000007384	-1.02128	-0.0303756	0.99996	-1.10512	-0.144204	0.999972	1.04269	0.0603082
LUC7L	ENSG00000007392	1.36905	0.453173	0.0738143	1.07636	0.106161	0.999972	1.06115	0.0856218
CACNA2D2	ENSG00000007402	2.86092	1.51648	0.902913	-1.16545	-0.220885	0.999972	-1.37449	-0.458891
BAIAP3	ENSG00000007516	-1.46479	-0.550694	0.99996	1.27183	0.346902	0.999972	1.17911	0.2377
TSR3	ENSG00000007520	-1.17432	-0.231831	0.723275	-1.12678	-0.172211	0.892182	1.01998	0.0285466
PIGQ	ENSG00000007541	1.27856	0.35452	0.258132	1.33928	0.421453	0.137468	1.04521	0.0637907
CRAMP1L	ENSG00000007545	1.39008	0.47517	0.29535	1.01697	0.0242776	0.999972	1.00105	0.00150937
RP11-474D14.2	ENSG00000226318	-32.5989	-5.02675	0.292437	9.85732	3.3012	0.0351997	116.644	6.86597	0.00855
SELE	ENSG00000007908
DCUN1D3	ENSG00000188215	-54.0032	-5.75497	4.33385e-14	-2.07231	-1.05124	1.496e-08	115.527	6.85208	0
FMO3	ENSG00000007933	3.83969	1.94099	0.99996	-4.3504	-2.12115	0.757108	1.10854	0.148661
PRCD	ENSG00000214140	239.728	7.90525	0	344.742	8.42937	5.52463e-15	1.48352	0.569028
RP11-196H14.4	ENSG00000255817	-28.1564	-4.81539	0.433298	-4.87594	-2.28568	0.460249	114.776	6.84267	0.01572
E2F2	ENSG00000007968	1.11811	0.161057	0.99996	-1.50414	-0.58894	0.999972	-2.46731	-1.30294
PSMB1	ENSG00000008018	1.21874	0.285393	0.459692	1.25228	0.324555	0.227766	1.17276	0.229903
AC009299.3	ENSG00000227403	239.391	7.90323	0.0258451	26.5353	4.72984	8.79252e-06	1.60017	0.678225	0.21799
JARID2	ENSG00000008083	-1.2139	-0.279646	0.491648	1.00685	0.00984917	0.999972	1.01659	0.023737
IFIT3	ENSG00000119917	40328.2	15.2995	2.67622e-08	32.1563	5.00703	0	21.7769	4.44473	0
CAMK1G	ENSG00000008118	1.01849	0.0264256	0.99996	1.06305	0.0882051	0.999972	1.28664	0.363604
CDK11A	ENSG00000008128	1.12954	0.175732	0.99996	1.1681	0.224158	0.880775	1.27083	0.345775	0.08053
KCNJ8	ENSG00000121361	230.36	7.84775	0.0274848	5.87908	2.55559	0.0590405	-1.86304	-0.897656
TFAP2B	ENSG00000008196
TFAP2D	ENSG00000008197				-1.67354	-0.742905	0.999972	9.91994	3.31033
DLEC1	ENSG00000008226	1.11876	0.161902	0.99996	1.15286	0.205218	0.999972	-1.07649	-0.10634
RP11-143K11.1	ENSG00000260248				7.44931	2.89711	0.0779164	113.701	6.82911	0.00791
ADAM22	ENSG00000008277	1.53284	0.616209	0.940305	-1.22999	-0.298646	0.999972	-1.1396	-0.188528
IFIT2	ENSG00000119922	9900.25	13.2732	2.88079e-06	22.929	4.5191	0	72.9532	6.1889	0
CYB561	ENSG00000008283	1.00475	0.00683598	0.99996	1.17852	0.236975	0.660246	1.01729	0.0247252
CTD-2521M24.9	ENSG00000269640	28.9082	4.85341	0.436728	2663.57	11.3791	0.000134285	112.042	6.80789	0
CELSR3	ENSG00000008300	-1.03145	-0.0446762	0.99996	-1.59304	-0.671786	0.650157	-1.42533	-0.511294
RP11-56B16.1	ENSG00000259632	228.856	7.8383	0.0283503	176.877	7.4666	0.0378891	-1.13352	-0.180805
RP11-876N24.5	ENSG00000263013				-1.72015	-0.782538	0.999972	111.486	6.80072	0.01029
RP11-78B10.2	ENSG00000236911	226.065	7.8206	0.0283049	250.478	7.96854	0.0215373	1.22812	0.296455	0.68105
MPND	ENSG00000008382	-1.02137	-0.0305052	0.99996	1.17602	0.233918	0.999972	-1.01192	-0.0170889
MGST1	ENSG00000008394	1.04131	0.0583994	0.99996	1.124	0.168636	0.847653	1.02826	0.0402012
CRY1	ENSG00000008405	-1.15211	-0.204275	0.99996	-1.17168	-0.228585	0.924532	-1.205	-0.269032
PGLYRP1	ENSG00000008438	-3.43821	-1.78166	0.674298	10.9263	3.44973	0.678858	1.45848	0.544466
RP11-323C15.2	ENSG00000236028	224.872	7.81296	0.0293108	277.869	8.11826	0.017926	1.39724	0.482581
C21orf88	ENSG00000184809	220.059	7.78174	0.0292933	19.2666	4.26803	0.00479013	-1.4637	-0.549624
MMP25	ENSG00000008516	1.48288	0.568397	0.905184	1.23105	0.299892	0.999972	-1.13859	-0.18725
CXCL10	ENSG00000169245	480.755	8.90916	0	2575.5	11.3306	0	112.384	6.81229	0
AC087501.1	ENSG00000225751	214.605	7.74554	0.03257	75.3706	6.23593	0.179095	-4.44767	-2.15305
PRSS53	ENSG00000151006				74.9674	6.22819	0.195676	92.1239	6.5255	0.01705
SLIT1	ENSG00000187122				74.9674	6.22819	0.195714	92.1239	6.5255	0.02019
RHOBTB2	ENSG00000008853	-1.19944	-0.262358	0.626882	1.5135	0.59789	0.00157426	1.12074	0.164454
HEATR5B	ENSG00000008869	-1.36591	-0.449866	0.068884	-1.27417	-0.349557	0.253829	-1.0295	-0.0419475
RP11-196G18.3	ENSG00000233030				80.7007	6.33451	0.169993	88.8497	6.47329	0.01668
RPS20	ENSG00000008988	-1.11343	-0.155012	0.99996	1.49273	0.57795	0.0238401	1.43969	0.525759
CSDE1	ENSG00000009307	-1.27862	-0.354589	0.264241	-1.16266	-0.217428	0.782988	1.03328	0.0472251
UBE3C	ENSG00000009335	-1.08996	-0.124269	0.99996	-1.16285	-0.217668	0.620037	-1.0308	-0.0437697
EGR4	ENSG00000135625				-1.58547	-0.66491	0.999972	88.4127	6.46618	0.01241
TENM1	ENSG00000009694	-1.41649	-0.502322	0.99996	-1.52006	-0.604131	0.999972	1.56165	0.643075
PAX7	ENSG00000009709	2.60035	1.3787	0.997672	-1.88538	-0.914855	0.999972	-4.76944	-2.25382
MASP2	ENSG00000009724	1.17266	0.229784	0.99996	1.53838	0.621416	0.420338	-1.21851	-0.285113
IYD	ENSG00000009765	1.41257	0.49832	0.99996	1.11135	0.152314	0.999972	2.08797	1.0621
FAM76A	ENSG00000009780	-1.1454	-0.195849	0.99996	1.05141	0.0723277	0.999972	-1.00687	-0.00987098
RP11-456O19.5	ENSG00000267399				75.0921	6.23059	0.131394	87.2501	6.44708	0.01188
RP11-353N4.8	ENSG00000232151				1.09061	0.125139	0.999972	86.8225	6.44	0.03043
CD38	ENSG00000004468	-1.32723	-0.408419	0.99996	50.8895	5.6693	0	84.8174	6.40629	0
MUC2	ENSG00000198788	203.908	7.67178	2.15594e-07	34.2638	5.09861	8.56529e-07	-1.64821	-0.7209
BAZ1B	ENSG00000009954	-1.0674	-0.0941011	0.99996	-1.2178	-0.28428	0.330379	-1.04524	-0.0638329
IGFLR1	ENSG00000126246	203.094	7.666	0.0376461	120.206	6.90936	0.104666	-4.36153	-2.12483	0.05038
RP11-54O7.18	ENSG00000273443				1.93794	0.95452	0.876754	84.6047	6.40267	0.01332
FGL2	ENSG00000127951				69.4451	6.1178	0.174896	83.2088	6.37866	0.02141
METTL13	ENSG00000010165	1.33611	0.418042	0.0982296	-1.08474	-0.117345	0.999972	-1.19631	-0.258588
DYRK4	ENSG00000010219	-1.08562	-0.118522	0.99996	-1.56076	-0.642247	0.505401	-1.58605	-0.665436
ZNF207	ENSG00000010244	1.1121	0.153281	0.99996	-1.11957	-0.162941	0.866206	1.00906	0.0130163
MUC4	ENSG00000145113	192.122	7.58588	0	145.513	7.185	0	1.19913	0.261983	0.20923
MUC21	ENSG00000204544	189.911	7.56918	0.0375872	45.1784	5.49756	0.00181514	1.06952	0.0969674
CD9	ENSG00000010278	-1.2447	-0.315793	0.405989	1.12627	0.17155	0.913763	1.17158	0.22845
HHATL	ENSG00000010282
KB-1592A4.13	ENSG00000224688	-39.7652	-5.31343	0.238709	5.12348	2.35712	0.382899	81.2794	6.34482	0.01546
IFFO1	ENSG00000010295	-1.56099	-0.642462	0.505848	-1.37038	-0.45458	0.851264	1.09528	0.1313
GIPR	ENSG00000010310	-1.98402	-0.988429	0.0767774	-1.96604	-0.975293	0.0378891	1.70677	0.771271
KCNK17	ENSG00000124780	188.076	7.55517	0.0377975	82.6067	6.36819	0.121448	-2.12858	-1.08989
SEMA3G	ENSG00000010319	1.14471	0.194979	0.99996	-2.88642	-1.52928	0.36703	-3.08792	-1.62664
RP11-372K14.2	ENSG00000270681				70.0228	6.12975	0.143671	81.2497	6.34429	0.01339
DEFB4A	ENSG00000171711	182.483	7.51162	0.0412432	55.8641	5.80385	0.000653451	1.42892	0.514927
FUZ	ENSG00000010361	1.20381	0.267608	0.99996	1.00018	0.0002635	0.999972	-1.41642	-0.502251
SLC6A13	ENSG00000010379	1.09631	0.132652	0.99996	1.51073	0.595248	0.999972	-1.07762	-0.107851
IDO1	ENSG00000131203	1383.59	10.4342	0.000644819	44262.1	15.4338	3.25929e-08	35.3705	5.14447	0
DPCR1	ENSG00000168631				68.7448	6.10318	0.157113	80.4498	6.33002	0.01572
ZNF200	ENSG00000010539	1.34377	0.426292	0.431251	2.03064	1.02193	0.00715323	1.08247	0.114324
LA16c-390E6.4	ENSG00000260051				70.5133	6.13982	0.16184	78.9682	6.3032	0.01619
LRRC23	ENSG00000010626	-1.24194	-0.312598	0.966457	-1.14388	-0.193942	0.999972	-1.31016	-0.389744
BTK	ENSG00000010671	-2.54138	-1.34561	0.927563	-2.11411	-1.08005	0.919729	2.43286	1.28266
AC093063.3	ENSG00000269460				66.767	6.06106	0.154879	78.0812	6.2869	0.01457
SCMH1	ENSG00000010803	-1.14082	-0.190069	0.930124	-1.20544	-0.269559	0.548557	-1.21375	-0.279468
TFF3	ENSG00000160180	176.014	7.45955	1.44846e-11	261.37	8.02995	4.23671e-08	-1.02222	-0.0317023
KCNJ12	ENSG00000184185	172.566	7.43101	6.39029e-07	58.2033	5.86303	2.24095e-10	1.2543	0.326886
FMO1	ENSG00000010932	1.5251	0.608899	0.99996	1.8106	0.856464	0.999972	-1.61435	-0.690955
TCEB3	ENSG00000011007	1.17066	0.227327	0.759392	1.09461	0.130417	0.999972	1.04603	0.0649308
LYPLA2	ENSG00000011009	1.34449	0.427061	0.0960297	1.21766	0.28411	0.396776	-1.09296	-0.128242
CLCN6	ENSG00000011021	-1.04183	-0.0591212	0.99996	-1.17143	-0.228265	0.757108	1.03911	0.0553516
RP11-302B13.5	ENSG00000272822	170.813	7.41628	0.0455157	1.85117	0.888441	0.739198	2.04834	1.03445
ATP5A1P6	ENSG00000234861	169.71	7.40693	0.0450965	212.393	7.73059	0.0339112	-1.29334	-0.371096	0.94437
SLC6A7	ENSG00000011083	1.00292	0.00420333	0.99996	1.3809	0.465608	0.999972	1.6692	0.739157
RP11-845C23.2	ENSG00000267504				4.06621	2.02368	0.358642	77.323	6.27283	0.01698
KRBA2	ENSG00000184619				3.45697	1.78951	0.563473	75.7593	6.24335	0.00496
APBA3	ENSG00000011132	1.3904	0.475498	0.192047	1.27781	0.353675	0.378901	1.26379	0.337754
RP4-814D15.1	ENSG00000236018	-101.88	-6.67073	0.0667062	1.01958	0.0279789	0.999972	74.5249	6.21965	0.01625
ABHD5	ENSG00000011198	-1.40725	-0.492881	0.10126	-1.68492	-0.75268	0.000798673	-1.09328	-0.128665
RP11-463C8.4	ENSG00000259164				60.6815	5.92318	0.249817	74.5093	6.21935	0.02241
RP11-235E17.6	ENSG00000262903	168.315	7.39502	0.0456576	2.5237	1.33554	0.804218	-2.09541	-1.06724	0.09147
MBTD1	ENSG00000011258	-1.02401	-0.0342308	0.99996	1.03784	0.0535807	0.999972	-1.18055	-0.239456
UTP18	ENSG00000011260	1.06865	0.0957843	0.99996	-1.2463	-0.317647	0.32078	-1.20702	-0.271444
RNF216	ENSG00000011275	-1.13792	-0.186395	0.900998	-1.33882	-0.420961	0.0642231	-1.08627	-0.119385
TTC19	ENSG00000011295	1.05202	0.0731555	0.99996	-1.10357	-0.142181	0.988144	-1.18279	-0.242198
PTBP1	ENSG00000011304	-1.02671	-0.0380355	0.99996	-1.34048	-0.422746	0.132603	-1.0232	-0.0330824
DPF1	ENSG00000011332	-1.40768	-0.49332	0.739695	-1.67551	-0.744602	0.266998	1.08683	0.120131
ZBP1	ENSG00000124256	332.054	8.37527	0.0146301	2477.5	11.2747	0	114.456	6.83865	0
LARS2	ENSG00000011376	1.26843	0.343043	0.252945	1.13035	0.176766	0.815502	1.02743	0.0390368
PIK3C2A	ENSG00000011405	-1.38896	-0.474009	0.0518672	-1.31384	-0.393791	0.094743	1.14654	0.197292
LGALS17A	ENSG00000226025	3.19717	1.67679	0.99996	226.301	7.8221	0.0250329	72.3084	6.17609	7.58733e-06
BEND5	ENSG00000162373	160.839	7.32948	0.0486158	11.8115	3.56212	0.00099899	1.61514	0.691656
WIZ	ENSG00000011451	-1.04588	-0.0647238	0.99996	-1.49056	-0.57585	0.00293062	1.03283	0.0466068
RABGAP1	ENSG00000011454	-1.28214	-0.358554	0.246019	-1.13118	-0.177825	0.787929	1.09819	0.135123
ARHGAP42P4	ENSG00000258080				63.2318	5.98258	0.17824	71.6565	6.16303	0.01628
KRT39	ENSG00000196859	-6.05701	-2.59861	0.966457	8.14287	3.02554	0.399289	71.5735	6.16135	0.02631
PPP5C	ENSG00000011485	1.07352	0.102348	0.99996	-1.02951	-0.0419603	0.999972	-1.06387	-0.0893156
LINC00364	ENSG00000230040				61.1533	5.93436	0.176826	70.0382	6.13007	0.01752
CTD-2527I21.4	ENSG00000221857	-18.4863	-4.20839	0.569094	62.4874	5.96549	0.186768	69.9264	6.12777	0.01401
CACNA1I	ENSG00000100346	-2.2388	-1.16272	0.924187	15.8012	3.98196	1.33874e-09	68.7815	6.10395	1.5007e-15
TYROBP	ENSG00000011600				3.76099	1.91111	0.999972	4.14393	2.051
AADAC	ENSG00000114771	-19.3231	-4.27226	0.485146	2.23483	1.16017	0.915621	66.9729	6.0655	0.01829
GABRA3	ENSG00000011677	-1.32941	-0.410788	0.99996	-1.86596	-0.899918	0.9944	-1.16868	-0.224876
FGF20	ENSG00000078579				57.5997	5.84799	0.185058	66.7488	6.06067	0.01863
CBX1P3	ENSG00000237379				14.0128	3.80867	0.104871	66.6444	6.05841	0.01717
CD22	ENSG00000012124	-8.10756	-3.01927	0.306219	-1.89029	-0.918609	0.999972	6.8049	2.76657
RP11-353N14.4	ENSG00000262188	-3.54979	-1.82773	0.99996	57.1982	5.8379	0.186056	66.1861	6.04846	0.01851
MBTPS2	ENSG00000012174	1.08467	0.117253	0.99996	-1.0388	-0.054911	0.999972	1.12307	0.167446
PRICKLE3	ENSG00000012211	1.10927	0.149608	0.99996	-1.01091	-0.0156617	0.999972	-1.01942	-0.0277548
LTF	ENSG00000012223	3.19717	1.67679	0.99996	-2.07941	-1.05618	0.88914	10.2341	3.35531
AC104777.4	ENSG00000224048	-12.6997	-3.66672	0.639506	2.99346	1.58181	0.684204	63.5321	5.98941	0.02194
AC004893.10	ENSG00000238109	-33.447	-5.06381	0.300947	56.9417	5.83141	0.222642	63.0662	5.97879	0.02185
KB-67B5.12	ENSG00000233995				51.1574	5.67687	0.301392	62.7662	5.97192	0.02669
CTD-2017C7.1	ENSG00000256705				1.5587	0.640341	0.999972	62.7662	5.97192	0.02669
KDM5D	ENSG00000012817
CALCOCO1	ENSG00000012822	-1.18429	-0.244028	0.650217	1.48939	0.574724	0.010029	1.19255	0.254055
UBR7	ENSG00000012963	1.35294	0.436097	0.135005	-1.0716	-0.099773	0.999972	-1.10244	-0.140695
MAP4K5	ENSG00000012983	1.02751	0.0391469	0.99996	-1.0237	-0.0337902	0.999972	-1.00606	-0.00871232
AC004837.4	ENSG00000231951	1.44934	0.535398	0.99996	12.3929	3.63144	2.54033e-07	62.743	5.97138	6.28976e-13
PSMC4	ENSG00000013275	1.25144	0.323587	0.326214	-1.27102	-0.345991	0.13389	1.00687	0.00987796
SALL1	ENSG00000103449	21645.9	14.4018	2.2655e-07	25346.6	14.6295	2.04251e-07	1.27725	0.353042	0.01111
SLC7A14	ENSG00000013293
NAT8	ENSG00000144035				52.2296	5.7068	0.203262	60.6238	5.92181	0.02068
SLC25A39	ENSG00000013306	1.11004	0.150612	0.99996	-1.06222	-0.0870855	0.999972	1.09601	0.132263
MVP	ENSG00000013364	1.3779	0.462474	0.0566041	1.92496	0.94483	3.47098e-07	-1.08874	-0.122653
MYH7	ENSG00000092054				12.5062	3.64457	0.154003	60.5582	5.92025	0.02118
PGM3	ENSG00000013375	1.22397	0.291567	0.463985	1.07332	0.102078	0.999972	-1.02688	-0.0382661
RWDD2A	ENSG00000013392	1.65963	0.730859	0.0963291	1.68933	0.756447	0.0759587	1.16974	0.226187
CXCL11	ENSG00000169248	135.78	7.08513	0	994.779	9.95823	0	104.157	6.70261	0
CTB-102L5.8	ENSG00000268499				50.6551	5.66264	0.235537	59.7011	5.89969	0.02912
AL359736.1	ENSG00000205850	-7.66153	-2.93763	0.868049	6.78659	2.76269	0.315134	57.8225	5.85356	0.02487
RUFY4	ENSG00000188282	3.83969	1.94099	0.99996	43.9024	5.45623	0.0021111	57.658	5.84945	3.32717e-05
DNASE1L1	ENSG00000013563	-1.38961	-0.474678	0.36296	-1.02034	-0.029043	0.999972	-1.06009	-0.0841934
SNORA59B	ENSG00000266079				-1.14016	-0.189237	0.999972	57.2697	5.8397	0.02522
WSCD1	ENSG00000179314	128.527	7.00593	0	56.6251	5.82337	0	1.08195	0.113638	0.79361
CH25H	ENSG00000138135	1.74757	0.805354	0.99996	8.6008	3.10447	5.52463e-15	56.3761	5.81701	0
LXN	ENSG00000079257	-154.367	-7.27022	2.69996e-05	3.77808	1.91765	0.246034	56.0302	5.80813	5.97819e-05
CD6	ENSG00000013725	1.63518	0.709447	0.99996	2.68807	1.42657	0.420975	1.55235	0.634457
OTOP3	ENSG00000182938	-17.6573	-4.14219	0.581163	-3.85362	-1.94621	0.0832759	54.6442	5.772	0.02522
RP13-262C2.3	ENSG00000259694				45.5221	5.5085	0.265892	54.5957	5.77071	0.02246
POLA2	ENSG00000014138	1.26592	0.340188	0.468178	1.54347	0.626175	0.00524574	1.13306	0.180222	0.38392
GIMAP4	ENSG00000133574				6.36871	2.671	0.299082	54.4324	5.76639	0.02588
RP11-392O17.1	ENSG00000228536	-18.4863	-4.20839	0.569094	11.2574	3.4928	0.178826	54.4133	5.76589	0.02755
ACPP	ENSG00000014257	2.43575	1.28436	0.244249	1.89975	0.92581	0.689252	-1.45106	-0.537111
IRF4	ENSG00000137265	1.00545	0.00784797	0.99996	20.7124	4.37242	4.17065e-09	53.6798	5.74631	4.46041e-14
SLC30A9	ENSG00000014824	-1.08203	-0.113737	0.99996	-1.21038	-0.275455	0.349564	1.03872	0.0548066
ESM1	ENSG00000164283	-17.3559	-4.11736	0.0521681	-13.1145	-3.71309	0	53.2044	5.73347	0.000223328
RP11-677I18.3	ENSG00000254433	115.385	6.85031	0	166.472	7.37914	3.82165e-08	-2.20146	-1.13846
CCDC88C	ENSG00000015133	1.13604	0.184012	0.946054	1.31166	0.391396	0.166794	1.08142	0.112923
YAF2	ENSG00000015153	-1.05564	-0.0781182	0.99996	1.06205	0.0868521	0.999972	1.25235	0.324638
RP11-254I22.1	ENSG00000250551				46.5351	5.54025	0.257882	52.278	5.70813	0.03264
WAS	ENSG00000015285	-1.45281	-0.538845	0.99996	-1.81467	-0.85971	0.931203	-1.63877	-0.712615
DPEP1	ENSG00000015413	-2.34747	-1.23111	0.989835	1.79479	0.843815	0.999972	1.89553	0.922598
HSPB9	ENSG00000197723	-14.613	-3.86918	0.595478	3.36545	1.7508	0.606605	51.7065	5.69227	0.02604
MATR3	ENSG00000015479	1.06663	0.093059	0.99996	-1.09598	-0.132222	0.999972	-1.14359	-0.193576
NPC1L1	ENSG00000015520	-1.1692	-0.225525	0.99996	1.89637	0.92324	0.999972	1.91772	0.939388
VCAM1	ENSG00000162692				10.6728	3.41587	0.206635	51.4956	5.68638	0.02979
RGPD5	ENSG00000015568	1.11454	0.156452	0.99996	1.08279	0.114759	0.999972	1.11545	0.157624
STMN4	ENSG00000015592	3.83969	1.94099	0.99996	-18.7725	-4.23055	0.421558	-3.32381	-1.73284
C8orf4	ENSG00000176907	2.38918	1.25651	0.521741	63.3724	5.98578	0	51.0521	5.6739	0
CR1	ENSG00000203710	107.016	6.74169	2.00764e-05	230.877	7.85098	0.024427	-1.63224	-0.706857
CHDH	ENSG00000016391	6.52521	2.70602	0.0824469	7.51016	2.90884	0.0555238	1.27459	0.350034
CILP	ENSG00000138615	2.51561	1.33091	0.99996	2.34536	1.22981	0.931338	1.01307	0.018733
CLCA1	ENSG00000016490	1.49623	0.581332	0.99996	3.28266	1.71486	0.570492	-1.22109	-0.288167
RP11-402P6.9	ENSG00000237265	-1.94697	-0.96123	0.99996	3.61508	1.85403	0.165797	50.9048	5.66973	0.000121425
TEX19	ENSG00000182459				44.0373	5.46066	0.266402	50.8505	5.66819	0.02579
ATP2C1	ENSG00000017260	-1.00583	-0.00839265	0.99996	1.04136	0.0584675	0.999972	1.02438	0.0347507
SRCIN1	ENSG00000017373	1.1152	0.157298	0.99996	-1.10306	-0.141514	0.999972	-1.16705	-0.22287
RP11-474C8.3	ENSG00000258051				-1.16066	-0.21494	0.999972	48.7476	5.60726	0.02945
C3	ENSG00000125730	101.569	6.66632	0	194.316	7.60226	0	-1.03209	-0.0455679
MAGIX	ENSG00000017621	1.46475	0.550656	0.816475	1.17784	0.236149	0.999972	-1.14219	-0.191809
RP11-93B14.6	ENSG00000167046	-7.66153	-2.93763	0.868049	10.5895	3.40457	0.205872	48.5361	5.60099	0.02683
RUFY3	ENSG00000018189	1.01571	0.0224823	0.99996	1.1875	0.247922	0.514015	1.10709	0.146771
PTGER2	ENSG00000125384	101.275	6.66213	7.0864e-09	34.3443	5.102	3.42897e-07	-1.37195	-0.456224
RP11-119D9.1	ENSG00000251637	-5.63835	-2.49527	0.617177	11.3418	3.50358	0.00479732	48.4696	5.59901	0.000157007
RP3-355L5.4	ENSG00000231628				4.08956	2.03195	0.499826	48.3742	5.59617	0.03248
RP11-47I22.3	ENSG00000232774	92.5277	6.53181	0	91.1682	6.51046	0	-1.21198	-0.27736
ZNF806	ENSG00000018607	4.36084	2.12461	0.735408	6.44184	2.68747	0.907107	-2.37982	-1.25085
CXorf56	ENSG00000018610	-1.02805	-0.0399129	0.99996	-1.1906	-0.251691	0.867619	-1.15599	-0.209127
ATP1A2	ENSG00000018625	-2.07576	-1.05364	0.99996	-3.89784	-1.96268	0.999972	-5.65678	-2.49998
TNFRSF1B	ENSG00000028137	-1.90071	-0.926541	0.99996	20.8289	4.38051	4.32871e-08	48.3486	5.5954	4.23923e-12
ZNF582	ENSG00000018869	-1.32402	-0.404921	0.682296	-2.08207	-1.05802	0.00546429	-1.09188	-0.126812
ACTBP13	ENSG00000234667	-9.90901	-3.30874	0.738513	5.88443	2.5569	0.354434	48.1418	5.58922	0.03103
CXCL1	ENSG00000163739	87.9027	6.45784	0	28.0372	4.80927	0	1.30884	0.388285
MARCO	ENSG00000019169	-2.04581	-1.03267	0.700484	-5.06201	-2.33971	0.0588054	-1.59522	-0.673755
ACVRL1	ENSG00000139567	-3.5015	-1.80797	0.927563	150.278	7.23149	0.0512067	48.1063	5.58815	0.000227023
C12orf74	ENSG00000214215	11.909	3.57397	0.733462	480.973	8.90981	0.00644705	48.0326	5.58594	1.36907e-10
SYT13	ENSG00000019505	5.98726	2.5819	0.526889	63.371	5.98575	0.165696	2.92745	1.54965
IL6	ENSG00000136244	1423.03	10.4748	0.000608329	53.3933	5.73859	0	9.89878	3.30725	0
AC004870.4	ENSG00000223829	85.739	6.42188	6.3886e-05	38.9252	5.28263	0.0037835	-1.93582	-0.952942
SPECC1L-ADORA2A	ENSG00000258555	101.402	6.66394	0.000526093	5.49133	2.45715	0.118075	138.152	7.11012	0.000104455
ZRANB1	ENSG00000019995	-1.23428	-0.30367	0.386149	-1.18147	-0.240587	0.544459	1.12381	0.168403
AC027228.1	ENSG00000268838				40.0688	5.32441	0.270462	46.0973	5.52661	0.0319
GPR124	ENSG00000020181	1.29211	0.369729	0.99996	-1.1783	-0.236703	0.999972	-2.14994	-1.1043
CCT8L1P	ENSG00000020219
RP11-14D22.1	ENSG00000244564	87.3705	6.44907	0.122648	3590.42	11.8099	6.24748e-05	46.0274	5.52442	0
ERCC6-PGBD3	ENSG00000258838	-20.2241	-4.338	5.73933e-07	1.33947	0.421664	0.999972	45.8229	5.518	1.78324e-05
RP11-120M18.5	ENSG00000267461	-37.4372	-5.2264	0.253401	5.74142	2.52141	0.41505	45.7194	5.51473	0.02869
RP11-378J18.8	ENSG00000272750	3.59741	1.84696	0.99996	139.732	7.12652	0.0612488	45.5788	5.51029	0.000849346
OR52K2	ENSG00000181963				39.9361	5.31962	0.266253	45.5189	5.50839	0.03197
SHH	ENSG00000164690	83.9517	6.39149	9.23495e-14	88.7491	6.47166	7.12921e-11	-1.04379	-0.061827
RP11-65I12.1	ENSG00000258395	82.7251	6.37025	1.32808e-10	1602.53	10.6461	0.000483355	2.18739	1.12921
CYP3A43	ENSG00000021461	-1.6269	-0.702125	0.99996	-1.66152	-0.732504	0.999972	1.40462	0.490176
SLC7A9	ENSG00000021488	1.66234	0.733212	0.966457	1.22982	0.298448	0.999972	-2.94328	-1.55742
SPAST	ENSG00000021574	1.10806	0.148034	0.99996	1.23456	0.303994	0.700796	-1.1136	-0.155232
LCE3D	ENSG00000163202	-296.844	-8.21356	0.00869086	-10.7184	-3.42202	3.91913e-05	45.2264	5.49909	0.02954
OSBPL5	ENSG00000021762	-1.04505	-0.0635787	0.99996	1.46168	0.547624	0.0295749	1.30861	0.388033
AQR	ENSG00000021776	-1.16041	-0.214634	0.785863	-1.36902	-0.453144	0.0364484	-1.12077	-0.164496
CPS1	ENSG00000021826	-1.08115	-0.112563	0.99996	1.08005	0.111095	0.999972	-1.24535	-0.316547
C8B	ENSG00000021852	6.44418	2.688	0.996754	2.89845	1.53528	0.936396	2.09892	1.06965
FHL1	ENSG00000022267	-1.36238	-0.446128	0.054099	-1.21812	-0.284657	0.426673	1.13418	0.181652
RTFDC1	ENSG00000022277	1.0309	0.0439077	0.99996	-1.10663	-0.146175	0.960673	1.14075	0.189981
GABRA1	ENSG00000022355	2.19657	1.13525	0.99996	1.25947	0.332814	0.999972	3.48504	1.80117
RP11-204L24.2	ENSG00000265451				1.79706	0.845641	0.999972	45.0398	5.49313	0.03473
MT3	ENSG00000087250	6.44418	2.688	0.996754	237.806	7.89364	0.0235183	44.1556	5.46452	6.14371e-06
RNF10	ENSG00000022840	-1.13743	-0.185772	0.870716	-1.38284	-0.467635	0.0222948	1.06409	0.0896236
ZNF839	ENSG00000022976	-1.09166	-0.126529	0.99996	-1.23832	-0.308383	0.483042	-1.19327	-0.25492
AC104655.3	ENSG00000226508	-5.4174	-2.4376	0.55604	4.28208	2.09831	0.0876872	43.4861	5.44248	0.000249716
C8orf74	ENSG00000171060	74.3934	6.2171	0.000156599	390.469	8.60906	0.00951155	1.45922	0.545193
PTCHD3P2	ENSG00000231550				38.4767	5.26591	0.301756	43.0921	5.42935	0.03607
NDUFS1	ENSG00000023228	-1.03663	-0.0519038	0.99996	1.00861	0.0123751	0.999972	-1.09109	-0.125769
PREX2	ENSG00000046889	73.2274	6.19431	4.05722e-10	31.8272	4.99219	6.63211e-07	-1.54627	-0.628789
LRP2	ENSG00000081479	5.27603	2.39945	0.116607	49.2501	5.62206	0	42.7547	5.41801	0
CILP2	ENSG00000160161	-1.55012	-0.632383	0.99996	-5.1423	-2.36241	0.0270645	-2.16531	-1.11457
RP11-398B16.2	ENSG00000233052				1.00172	0.00248496	0.999972	42.3951	5.40583	0.0342
BIRC6-AS1	ENSG00000230046	-14.4832	-3.85631	0.611394	35.5566	5.15204	0.330015	42.1432	5.39723	0.03314
GLRX2	ENSG00000023572	1.33367	0.415404	0.634601	1.00398	0.005729	0.999972	1.19074	0.251862
RP13-923O23.6	ENSG00000253334	-25.9288	-4.69648	0.446646	35.7906	5.16151	0.319791	40.0303	5.32302	0.03509
DERA	ENSG00000023697	1.04806	0.0677278	0.99996	-1.1276	-0.173249	0.847553	-1.0388	-0.0549155	0.18174
RP11-370F5.4	ENSG00000203364	-4.27097	-2.09456	0.99996	34.9646	5.12782	0.305681	39.9528	5.32022	0.03817
ABCC2	ENSG00000023839	-1.43212	-0.518155	0.729132	-1.27496	-0.350455	0.999972	1.02748	0.0391062
DEF6	ENSG00000023892	-1.2615	-0.335145	0.310479	-1.21171	-0.277039	0.384825	1.14121	0.19056
PCP2	ENSG00000174788	-3.54979	-1.82773	0.99996	2.16641	1.11531	0.999972	39.886	5.31781	0.04009
RP11-386M24.9	ENSG00000271763	67.5505	6.0779	0.000249035	213.312	7.73682	0.029111	-1.12777	-0.173473
UBR2	ENSG00000024048	1.00581	0.00836428	0.99996	1.27653	0.352225	0.189539	1.16526	0.220647
ELTD1	ENSG00000162618	66.2977	6.05089	0	55.5236	5.79503	0	1.31842	0.398813
OMD	ENSG00000127083				34.1365	5.09324	0.313982	39.8709	5.31726	0.03902
AF127936.5	ENSG00000226751				35.1959	5.13733	0.30704	39.7868	5.31422	0.04095
CD70	ENSG00000125726	63.1965	5.98177	0	174.028	7.44317	0	1.48408	0.569569	0.06247
HSF2	ENSG00000025156	1.01828	0.0261294	0.99996	-1.28754	-0.364618	0.704152	-1.17256	-0.229658
OR51R1P	ENSG00000237272				34.5999	5.11269	0.307876	39.5408	5.30527	0.03601
HSD17B6	ENSG00000025423	3.0726	1.61946	0.0500087	-1.23381	-0.303124	0.999972	-2.36206	-1.24004
HOXC4_2	ENSG00000273266	63.176	5.98131	5.15879e-14	117.817	6.8804	1.20933e-05	-1.86749	-0.901098
RP11-1094M14.5	ENSG00000267074				4.70819	2.23517	0.533429	39.146	5.29079	0.04425
NCAPH2	ENSG00000025770	1.17763	0.235887	0.821102	1.17427	0.231758	0.663943	1.21464	0.280524	0.07159
TOMM34	ENSG00000025772	1.01296	0.0185722	0.99996	-1.71426	-0.777585	1.16432e-05	1.01563	0.0223785
C15orf48	ENSG00000166920	723.847	9.49954	0.00287148	174.966	7.45093	0	15.2752	3.93312	0
KPNA6	ENSG00000025800	-1.23895	-0.309114	0.404085	-1.5692	-0.650031	0.00179666	1.05524	0.0775675
NR4A1	ENSG00000123358	-4.57925	-2.19511	0.0223507	1.76453	0.819284	0.189308	37.789	5.2399	0
OCLN	ENSG00000197822	-3.76148	-1.9113	0.000978861	-1.97892	-0.984713	6.29444e-07	37.779	5.23951	0
SH3RF3-AS1	ENSG00000259863	60.0575	5.90827	0.000518893	12.9505	3.69494	0.00029876	1.40579	0.491386
IFITM3	ENSG00000142089	22.0866	4.4651	0.579291	877.369	9.77704	0.00188238	37.3878	5.2245	2.23772e-15
KRTAP4-8	ENSG00000204880				-5.1629	-2.36818	0.0594243	37.1564	5.21554	0.04535
SPRR2F	ENSG00000244094	59.577	5.89668	0	141.441	7.14406	2.10534e-10	-1.1098	-0.150296
AGPAT4	ENSG00000026652	1.07447	0.10362	0.99996	1.61111	0.688055	0.00220212	1.23558	0.305189	0.08813
PRIMA1	ENSG00000175785	58.8964	5.88011	0.000532828	5.75351	2.52444	0.211267	-2.83344	-1.50255
LINC00266-4P	ENSG00000228786	-13.61	-3.7666	0.614208	31.7181	4.98723	0.330973	36.7893	5.20121	0.04194
CXCR2P1	ENSG00000229754				31.7181	4.98723	0.330973	36.7893	5.20121	0.03876
PRKCH	ENSG00000027075	-1.0907	-0.125257	0.99996	-1.36892	-0.453034	0.15201	-1.3635	-0.447316
INSRR	ENSG00000027644	7.8634	2.97515	0.90331	4.36448	2.12581	0.798882	1.26179	0.335475
CDH1	ENSG00000039068	-1.06739	-0.0940916	0.99996	-1.6454	-0.718442	0.001462	-1.00175	-0.00251944
GJA4	ENSG00000187513	904.036	9.82024	0.00174602	9758.33	13.2524	3.76038e-06	12.0048	3.58553	0
HSH2D	ENSG00000196684	652.891	9.3507	0	61.96	5.95326	0	14.605	3.86839	0
GBP4	ENSG00000162654	108.744	6.76479	0	619.947	9.276	0	62.2951	5.96105	0
DAP3	ENSG00000132676	2251.48	11.1367	0.000193992	4.42027	2.14414	0.0336167	2.12519	1.08759	8.52781e-05
FGD2	ENSG00000146192	1.64359	0.71685	0.873441	15.0266	3.90944	0	34.5526	5.11072	0
CR2	ENSG00000117322	58.1942	5.8628	0.000750365	7.31912	2.87167	0.0483915	-1.57584	-0.656119
BRD9	ENSG00000028310	1.13926	0.188094	0.89287	-1.10252	-0.140806	0.992514	-1.06124	-0.0857466
SNX1	ENSG00000028528	-1.03477	-0.0493038	0.99996	1.20261	0.266164	0.382043	1.13976	0.188736
TBPL1	ENSG00000028839	1.28607	0.362974	0.536541	1.56052	0.642026	0.0329858	1.1986	0.261355
RP11-314M24.1	ENSG00000240241	57.8903	5.85525	0.000580723	333.02	8.37947	0.0128853	1.60949	0.686603
TMIGD1	ENSG00000182271	-9.37577	-3.22894	0.761814	4.16543	2.05846	0.553899	34.1159	5.09237	0.0462
SLC39A9	ENSG00000029364	1.05109	0.0718849	0.99996	1.10008	0.137606	0.965542	1.13146	0.178183
AF127936.3	ENSG00000232884	-3.54979	-1.82773	0.99996	1.3105	0.390118	0.999972	33.8712	5.08199	0.04632
IBSP	ENSG00000029559	-3.5015	-1.80797	0.924398				-3.33792	-1.73895
HEPH	ENSG00000089472	-1.47199	-0.557764	0.99996	8.24504	3.04353	7.41454e-05	33.7973	5.07884	7.77834e-10
RABEP1	ENSG00000029725	-1.22534	-0.293182	0.475054	-1.214	-0.279772	0.512366	-1.13148	-0.178215
CASC19	ENSG00000254166	55.2049	5.78673	0	139.164	7.12064	0	1.27668	0.352401	0.10505
RP11-184A2.3	ENSG00000229672	-1.14732	-0.198272	0.99996	11.7613	3.55597	0	33.6601	5.07297	0
RSAD2	ENSG00000134321	50.8646	5.66859	0	105.915	6.72676	0	80.8891	6.33787	0
MUSK	ENSG00000030304	-1.15321	-0.205656	0.99996	1.2978	0.376071	0.999972	-1.28675	-0.363729
CMPK2	ENSG00000134326	150.518	7.2338	0	172.191	7.42787	0	26.0673	4.70417	0
C8orf56	ENSG00000236939	-3.89194	-1.96049	0.675376	5.46189	2.4494	0.0394272	31.8998	4.99548	2.37783e-05
FAM13B	ENSG00000031003	-1.10762	-0.147461	0.99996	-1.10486	-0.143867	0.999972	-1.1308	-0.177338
TNFSF14	ENSG00000125735	53.3087	5.7363	0.000876905	17.006	4.08797	5.47224e-06	1.97859	0.984475	0.08114
CCRL2	ENSG00000121797	5.74377	2.522	0.99996	169.527	7.40538	0.0400961	31.4372	4.9744	2.18079e-05
CENPQ	ENSG00000031691	1.49397	0.579156	0.293538	1.33581	0.417717	0.53781	1.39358	0.478793
ENPP5	ENSG00000112796	53.1797	5.7328	1.76697e-14	589.773	9.20402	0.00432349	-1.50023	-0.58518
RANBP3	ENSG00000031823	1.05904	0.0827507	0.99996	-1.03119	-0.0443125	0.999972	1.13276	0.179845
ARID4A	ENSG00000032219	-1.06151	-0.0861139	0.99996	1.20612	0.270377	0.664509	1.01255	0.01799
TSSC1	ENSG00000032389	1.13499	0.182676	0.937832	1.10476	0.143729	0.999972	1.22599	0.293949
CTB-66B24.1	ENSG00000267299	-61.3488	-5.93896	0.138304	-8.98373	-3.16732	0.0527466	31.4159	4.97342	0.04793
RP11-608O21.1	ENSG00000248515	52.5906	5.71673	0	32.2105	5.00946	0	-1.11869	-0.161814
ALG1	ENSG00000033011	1.07934	0.110151	0.99996	-1.15258	-0.204868	0.98313	-1.10928	-0.149618
ZCCHC8	ENSG00000033030	-1.20288	-0.266489	0.697003	-1.29776	-0.376018	0.183124	1.04729	0.0666562
AC010987.5	ENSG00000235495	52.3192	5.70927	0.000969306	9.92726	3.3114	0.00206156	1.2214	0.288541
CHPF2	ENSG00000033100	1.32819	0.409464	0.126735	1.40435	0.489904	0.0189094	-1.03681	-0.0521567
LRRC7	ENSG00000033122	-1.09116	-0.125867	0.99996	-1.55193	-0.634064	0.991282	-1.43386	-0.519909
PDCD1	ENSG00000188389	6.17868	2.6273	0.99996	16.4367	4.03885	0.00277432	31.2713	4.96677	2.49043e-05
KCNQ1	ENSG00000053918	52.2696	5.7079	0	18.4389	4.20468	0	-1.47909	-0.564706
GAB2	ENSG00000033327	1.09916	0.136403	0.99996	-1.0484	-0.0681839	0.999972	1.34789	0.430703
HNF4GP1	ENSG00000228611				27.5027	4.7815	0.38657	31.0122	4.95476	0.04751
RP3-337H4.8	ENSG00000203362				1.43415	0.520194	0.999972	30.869	4.94809	0.04685
GYG2	ENSG00000056998	51.9156	5.6981	0.000872147	32.9544	5.0424	0.00693645	-1.40803	-0.493673
INSL4	ENSG00000120211	51.6748	5.69139	0.00102732	9.77422	3.28898	3.1909e-05	2.1296	1.09058
RP11-1100L3.8	ENSG00000259884	-1.16309	-0.217968	0.99996	2.32831	1.21928	0.177424	30.8404	4.94675	4.30544e-10
RP11-263K19.4	ENSG00000231064	50.7411	5.66508	0.00134499	45.3002	5.50144	7.55081e-06	3.47773	1.79815
RP11-834C11.11	ENSG00000260470	-26.3751	-4.72111	0.350209	2.60811	1.383	0.815539	30.79	4.94439	0.04769
LIMS3_1	ENSG00000256977	48.6923	5.60562	1.10411e-09	2.33901	1.22589	0.0655673	1.40043	0.485874
MRGPRX2	ENSG00000183695	3.83969	1.94099	0.99996	95.1323	6.57186	0.0971234	30.6655	4.93855	0.000946586
ATP5A1P1	ENSG00000243268	-6.57164	-2.71625	0.387942	8.40183	3.0707	0.0443192	30.5839	4.9347	0.000898312
PEX3	ENSG00000034693	1.00035	0.000502132	0.99996	-1.12805	-0.173837	0.939659	1.00176	0.00253524
RP11-125O5.2	ENSG00000257062	-7.66153	-2.93763	0.868049	-1.04159	-0.0587869	0.999972	30.5803	4.93453	0.04978
MYOC	ENSG00000034971	2.70413	1.43516	0.645313	8.47581	3.08335	0.306063	-1.54205	-0.624854
SH3YL1	ENSG00000035115	-1.18227	-0.241562	0.668882	-1.083	-0.115034	0.999972	1.03613	0.0512117
FAM136A	ENSG00000035141	1.31558	0.395704	0.224368	-1.26408	-0.338091	0.303519	1.03855	0.0545652
ZNF788_2	ENSG00000214189	48.6272	5.60369	1.557e-07	1.61378	0.690444	0.999972	-1.76471	-0.819432
HABP2	ENSG00000148702	47.5539	5.57149	0.00123856	74.0129	6.2097	0.137611	-2.40632	-1.26683
XAF1	ENSG00000132530	599.806	9.22835	0	100.763	6.65482	0	6.31858	2.6596	0
RP11-326C3.2	ENSG00000255026	47.4136	5.56723	0.00128841	246.828	7.94737	0.0221932	1.40054	0.485983
ADSS	ENSG00000035687	-1.04474	-0.0631465	0.99996	1.17027	0.226847	0.597043	1.03048	0.0433225
STAP1	ENSG00000035720	-1.64446	-0.71761	0.99996	-2.79882	-1.48482	0.636395	1.63781	0.711766
RP11-177F15.1	ENSG00000231877	46.3628	5.5349	0.00140367	172.045	7.42664	0.0392702	1.02847	0.0405042
RFC1	ENSG00000035928	-1.26839	-0.342996	0.258018	-1.26109	-0.334667	0.221469	1.06183	0.0865549
RP11-686G8.1	ENSG00000238168	795.523	9.63576	0.00230819	232.625	7.86186	0	4.30997	2.10768	0
ADAM28	ENSG00000042980	1135.17	10.1487	0	1159.01	10.1787	0	2.75911	1.4642	0
MYOM2	ENSG00000036448	1.30479	0.383817	0.99996	1.38324	0.468054	0.999972	-1.19609	-0.25832
OTC	ENSG00000036473
CYP46A1	ENSG00000036530	1.07611	0.105831	0.99996	1.14611	0.196752	0.999972	-1.09521	-0.131206
ZZZ3	ENSG00000036549	-1.16242	-0.217137	0.783824	-1.30105	-0.379681	0.135522	-1.08093	-0.112279
SLC18A1	ENSG00000036565				-6.3985	-2.67773	0.817037
USP2	ENSG00000036672	1.85486	0.891307	0.527782	-3.79245	-1.92313	0.00289762	-2.15201	-1.10568
CASR	ENSG00000036828	1.13505	0.182757	0.99996	-12.9368	-3.69341	0.0934496	-1.6488	-0.721416
RP11-44K6.4	ENSG00000254287	71.9061	6.16804	0.166175	1754.3	10.7767	0.000372741	29.3371	4.87465	0
RPL26L1	ENSG00000037241	1.35914	0.442692	0.357159	-1.28239	-0.358839	0.453648	-1.13248	-0.179491
FLT4	ENSG00000037280	-1.02671	-0.0380349	0.99996	1.09173	0.12662	0.999972	3.15586	1.65803
NSUN2	ENSG00000037474	1.08688	0.120197	0.99996	-1.26694	-0.341352	0.172261	-1.11443	-0.156303
FBXO42	ENSG00000037637	-1.01072	-0.015379	0.99996	-1.08249	-0.114347	0.999972	1.01721	0.0246147
MFAP3	ENSG00000037749	1.23919	0.309402	0.412832	1.35064	0.433643	0.0806056	1.04072	0.0575817
GBP5	ENSG00000154451	151.294	7.24121	0	210.754	7.71942	0	20.4033	4.35073	0
METTL1	ENSG00000037897	1.11899	0.162196	0.99996	-1.54354	-0.626247	0.225041	-1.34344	-0.425928
HOXC8	ENSG00000037965	-11.7407	-3.55345	0.169279	-3.09286	-1.62894	0.844544	1.93466	0.952082
AGA	ENSG00000038002	1.5117	0.596173	0.0645248	1.72416	0.785893	0.0121209	-1.01951	-0.0278725
HCG4P7	ENSG00000230521	2.064	1.04544	0.870951	87.638	6.45348	0	28.9113	4.85356	0
BOD1L1	ENSG00000038219	-1.10647	-0.14596	0.99996	-1.16436	-0.219542	0.643751	1.15954	0.213558
RP11-728F11.4	ENSG00000254528	-5.94755	-2.57229	0.278514	21.2232	4.40757	0.00429303	28.5749	4.83668	8.15382e-05
TM4SF19-AS1	ENSG00000235897	-15.717	-3.97425	6.78245e-08	2.3463	1.23039	4.41901e-05	28.4067	4.82816	0
TNFAIP6	ENSG00000123610	75.426	6.23699	0.147737	263.345	8.04081	1.01973e-13	28.2914	4.82229	0
RP11-335G20.7	ENSG00000259984	3.19717	1.67679	0.99996	22.4893	4.49117	0.0428313	28.1809	4.81664	0.00356
CLEC4E	ENSG00000166523	13.9252	3.79963	0.706909	341.194	8.41445	0.0123001	28.0786	4.8114	1.03029e-07
CLEC16A	ENSG00000038532	-1.00673	-0.00967117	0.99996	1.00241	0.00347859	0.999972	1.04611	0.0650277
HRASLS2	ENSG00000133328	-4.39967	-2.13739	2.59227e-05	2.34732	1.23102	1.58044e-05	27.7549	4.79467	0
SPP1	ENSG00000118785	44.12	5.46336	0	27.4038	4.7763	1.09083e-14	-1.33809	-0.42018
SRGN	ENSG00000122862	1151.89	10.1698	0	1212.41	10.2437	0	2.58259	1.36882	0
IRG1	ENSG00000102794	62.435	5.96428	0.185771	61.0098	5.93097	0	26.9709	4.75333	0
ZFYVE16	ENSG00000039319	1.05973	0.0836951	0.99996	-1.0338	-0.0479557	0.999972	1.06765	0.0944408
FAM65A	ENSG00000039523	-1.06893	-0.0961646	0.99996	-1.17763	-0.235881	0.541244	1.06917	0.0964886
IFI44L	ENSG00000137959	310.734	8.27954	0	58.391	5.86767	0	7.00044	2.80745	0
RP11-402P6.7	ENSG00000238106	3.24709	1.69915	0.929811	329.622	8.36467	0.0131658	26.7143	4.73954	6.89926e-09
SOX30	ENSG00000039600	-1.14927	-0.20072	0.99996	3.15826	1.65913	0.00815058	1.77033	0.824016
PNKP	ENSG00000039650	-1.08787	-0.121504	0.99996	1.11567	0.157915	0.999972	1.27912	0.35515
BEST2	ENSG00000039987	-4.94188	-2.30506	0.187753	-1.8674	-0.901032	0.999972	1.18865	0.249329
AC002480.3	ENSG00000232759	525.873	9.03857	0.00565403	1961.25	10.9376	0.000289366	4.04444	2.01594	3.22925e-11
COIL	ENSG00000121058	1.08508	0.117801	0.99996	-1.51899	-0.603116	0.00638326	-1.14916	-0.200575
STAU2	ENSG00000040341	-1.022	-0.0313995	0.99996	1.13044	0.176884	0.907107	-1.04233	-0.059813
PQLC2	ENSG00000040487	-1.0625	-0.0874661	0.99996	1.22215	0.289426	0.57462	1.03865	0.0547032
CTNS	ENSG00000040531	-1.34622	-0.428913	0.259293	-1.82176	-0.865333	2.55271e-05	-1.14288	-0.19267
PTGIR	ENSG00000160013	2.89373	1.53293	0.882436	122.895	6.94128	8.38013e-06	26.3038	4.7172	3.8709e-11
KCNK5	ENSG00000164626	1265.86	10.3059	0.000805143	139.725	7.12645	0	1.62424	0.699768	0.01061
CDH10	ENSG00000040731	-1.34038	-0.422645	0.99996	3.98383	1.99416	0.582024	1.53099	0.614467
INPP4A	ENSG00000040933	1.0103	0.014779	0.99996	-1.04262	-0.0602116	0.999972	-1.08828	-0.122054
FAM115D	ENSG00000159860	-169.311	-7.40353	1.02731e-06	-5.60768	-2.4874	0.035843	25.9758	4.6991	0.00632
RBM11	ENSG00000185272	1.69594	0.762088	0.99996	33.2932	5.05715	0	25.8745	4.69346	0
MYO16	ENSG00000041515	-1.16722	-0.223071	0.99996	-2.97314	-1.57199	0.000714213	-1.0153	-0.0219126
RP11-44K6.3	ENSG00000253939	3.34137	1.74044	0.185043	131.447	7.03834	0	25.3956	4.66651	0
ACY3	ENSG00000132744	3.59741	1.84696	0.99996	78.3815	6.29244	0.124311	24.9111	4.63872	0.00223
AC007899.3	ENSG00000224891	-2.52646	-1.33712	0.638405	3.90176	1.96413	0.000198459	24.8377	4.63446	0
ST7-AS2	ENSG00000226367	-2.99283	-1.58151	0.642929	2.61131	1.38477	0.342513	24.627	4.62217	9.02432e-05
RP11-79H23.3	ENSG00000261618	6.16516	2.62414	0.518039	8.05085	3.00914	0.000170899	24.3633	4.60664	2.42123e-10
ECSCR	ENSG00000249751	41.2581	5.36661	4.91489e-08	113.942	6.83216	1.39296e-05	1.02642	0.0376215
AIFM2	ENSG00000042286	-1.17087	-0.227584	0.929811	-1.19246	-0.253936	0.645076	1.1831	0.242574
C2orf83	ENSG00000042304	3.60479	1.84992	0.706486	13.3126	3.73472	0.629265	-1.56055	-0.642057
SPATA7	ENSG00000042317	-1.05567	-0.0781559	0.99996	1.23925	0.309467	0.878855	-1.31461	-0.39463
MED17	ENSG00000042429	1.10193	0.140036	0.99996	1.09104	0.125699	0.999972	-1.02939	-0.0417885
PRR18	ENSG00000176381	41.1104	5.36143	0.0020599	92.7832	6.53579	0.101189	-1.61229	-0.689107
CAPG	ENSG00000042493	1.02997	0.0425967	0.99996	1.56005	0.641595	0.00272749	1.27683	0.352562
DLL4	ENSG00000128917	2.15543	1.10798	0.99996	1.47176	0.557538	0.999972	24.0754	4.58949	0.000105239
USH2A	ENSG00000042781	-2.76797	-1.46883	0.0762851	-3.34372	-1.74145	0.0336167	-1.00535	-0.007694
ZPBP	ENSG00000042813	9.31378	3.21937	0.83937	32.3447	5.01546	0.338533	4.15617	2.05526
MX2	ENSG00000183486	139.227	7.12129	0	57.7033	5.85058	0	13.2674	3.72981	0
IL8	ENSG00000169429	186.514	7.54314	0	18.9519	4.24427	0	9.46632	3.2428	0
BARX2	ENSG00000043039	-1.45294	-0.538978	0.13427	-1.86539	-0.89948	0.000233649	-1.05964	-0.0835771
DCUN1D1	ENSG00000043093	-1.04004	-0.0566349	0.99996	1.11667	0.159206	0.995605	1.22652	0.294572
NUPR1	ENSG00000176046	-3.31843	-1.7305	0.00124476	12.4869	3.64235	0	23.5512	4.55773	0
ZIC2	ENSG00000043355	1.51892	0.603045	0.99996				-13.0212	-3.70279
LCP2	ENSG00000043462	5.74377	2.522	0.99996	3.37044	1.75294	0.718071	4.42805	2.14667	0.11182
RP11-1K3.1	ENSG00000257281	-5.47951	-2.45405	0.668638	3.28833	1.71735	0.411726	23.3582	4.54586	0.003
LUCAT1	ENSG00000248323	1.1558	0.208892	0.99996	10.222	3.35361	0	22.9963	4.52333	0
GUCA2B	ENSG00000044012
EXOC3L4	ENSG00000205436	15.6795	3.97081	0.630208	330.129	8.36689	0.0130295	22.8366	4.51327	7.23885e-09
CTNNA1	ENSG00000044115	-1.08883	-0.122776	0.99996	-1.00744	-0.0106934	0.999972	-1.0305	-0.0433488
DBIL5P	ENSG00000231784	-1.13795	-0.186435	0.99996	-2.26267	-1.17802	0.940313	-2.95292	-1.56214
CNTLN	ENSG00000044459	-1.11936	-0.16267	0.99996	1.06541	0.0914052	0.999972	1.05999	0.0840489
EPHA3	ENSG00000044524	1.35347	0.436663	0.99996	1.24811	0.319748	0.999972	-2.54246	-1.34623
DEPTOR	ENSG00000155792	39.754	5.31303	0	17.8007	4.15386	3.707e-13	-1.46029	-0.54625
MEFV	ENSG00000103313	-1.90162	-0.927231	0.99996	124.335	6.95809	0.0672739	22.7379	4.50703	0.000224875
RP11-451F20.1	ENSG00000250292	-1.0018	-0.00259221	0.99996	17.2107	4.10523	0.0578983	22.4712	4.49	0.00327
RP11-350G8.5	ENSG00000228013	1.07594	0.105596	0.99996	3.31885	1.73069	0.244024	22.0397	4.46203	9.59498e-06
GPM6B	ENSG00000046653	-1.16909	-0.225384	0.99996	-1.02266	-0.0323268	0.999972	-1.16025	-0.214434
MAGEC2	ENSG00000046774	-3.54979	-1.82773	0.99996
HCG22	ENSG00000228789	39.2168	5.2934	0.00261031	4.3919	2.13484	0.353409	-2.43104	-1.28157
TNFSF13B	ENSG00000102524	1.18041	0.239283	0.99996	25.621	4.67926	0	21.9303	4.45486	0
IFITM1	ENSG00000185885	229.796	7.84421	0	81.5975	6.35045	0	7.5606	2.9185	0
ISG15	ENSG00000187608	93.1921	6.54214	0	30.8198	4.94579	0	17.997	4.16968	0
CT60	ENSG00000258710	37.9727	5.24689	0.00307698	1.91769	0.939372	0.881275	-1.48929	-0.574624
C11orf96	ENSG00000187479	4.89229	2.29051	0.0840573	131.121	7.03476	0	21.4293	4.42152	0
FAM214A	ENSG00000047346	1.12933	0.175466	0.99996	1.40096	0.486414	0.134118	1.03656	0.0517978
RP4-576H24.4	ENSG00000260861	37.756	5.23863	0	45.1656	5.49715	0	-1.31989	-0.400417
TPR	ENSG00000047410	-1.14729	-0.198225	0.829682	-1.38354	-0.468363	0.0254587	-1.19292	-0.254495
BST2	ENSG00000130303	231.396	7.85422	0	253.765	7.98735	0	6.62505	2.72793	0
KIAA0556	ENSG00000047578	1.02027	0.0289442	0.99996	-1.18467	-0.24448	0.61853	-1.20876	-0.273528
DTNBP1	ENSG00000047579	-1.0951	-0.131069	0.99996	-1.09791	-0.134755	0.999972	1.12565	0.170754
XK	ENSG00000047597	-1.90632	-0.930791	0.998865	-2.25714	-1.17449	0.408803	1.91412	0.93668
ANO2	ENSG00000047617	-1.57863	-0.658674	0.946298	1.22498	0.292753	0.999972	1.61703	0.693344
C12orf4	ENSG00000047621	1.14167	0.19114	0.99996	1.04326	0.0610986	0.999972	-1.0025	-0.0035976
SCML1	ENSG00000047634	-1.10801	-0.147971	0.99996	-1.15703	-0.210431	0.828448	1.04658	0.0656833
RP11-693J15.5	ENSG00000205056	2.34446	1.22926	0.99996	11.9732	3.58173	0.00014535	21.1112	4.39994	1.7964e-07
ARHGAP6	ENSG00000047648	1.54293	0.625673	0.980489	1.27881	0.354801	0.999972	-1.05492	-0.0771358
FAM184B	ENSG00000047662	1.17771	0.235988	0.99996	-1.00761	-0.0109372	0.999972	-1.44912	-0.535176
SMTNL1	ENSG00000214872	156.669	7.29157	0.0509795	121.363	6.92319	0	21.0775	4.39763	0
NR4A3	ENSG00000119508	1.12774	0.17343	0.99996	4.22942	2.08046	0.000141575	21.0347	4.3947	0
ROS1	ENSG00000047936	-2.1581	-1.10976	0.909706	1.11985	0.163309	0.999972	1.09277	0.127991
RP11-761N21.1	ENSG00000231873	-3.25553	-1.70289	0.868049	5.05427	2.3375	0.0827338	20.983	4.39115	0.000295948
CACNG3	ENSG00000006116	-7.20052	-2.8481	0.372681	6.39789	2.6776	0.142185	20.7749	4.37677	0.00374
GPR141	ENSG00000187037	936.128	9.87056	0	16680.2	14.0258	7.60912e-07	1.55434	0.636298	3.56978e-07
NOP16	ENSG00000048162	1.38612	0.471047	0.0924721	-1.23826	-0.308314	0.374419	-1.2858	-0.362667
ARHGAP20	ENSG00000137727	-1.21109	-0.276311	0.99996	-1.21577	-0.281867	0.999972	20.3077	4.34396	0
RRM2B	ENSG00000048392	1.33332	0.415022	0.114917	1.50503	0.589788	0.0130033	1.02052	0.0293047
ZNF800	ENSG00000048405	-1.20475	-0.268732	0.571333	-1.19482	-0.256796	0.533803	1.00579	0.00833126
TNFRSF17	ENSG00000048462
LGALS9	ENSG00000168961	36.9826	5.20877	0	447.628	8.80616	0	38.2687	5.25809	0
LMO3	ENSG00000048540	3.59741	1.84696	0.99996				-3.33792	-1.73895
MRPS10	ENSG00000048544	-1.14707	-0.197952	0.868049	-1.49296	-0.578179	0.00336361	-1.12901	-0.175064
GUCA1A	ENSG00000048545	-1.32735	-0.408551	0.99996	-3.94802	-1.98113	0.527919	1.48986	0.575181
TRPV3	ENSG00000167723	-15.848	-3.98623	0	-4.69527	-2.23121	0	20.0089	4.32257	0
VPS13D	ENSG00000048707	-1.21866	-0.285295	0.438927	-1.30031	-0.378858	0.11635	-1.19266	-0.254178
RP11-519G16.3	ENSG00000259354	111.948	6.80668	2.24969e-09	36.0828	5.17324	0	12.1271	3.60016	0
FAM120A	ENSG00000048828	-1.07885	-0.109496	0.99996	-1.18777	-0.248256	0.568677	-1.05542	-0.0778219
RP11-93B14.5	ENSG00000232803	-2.77709	-1.47358	0.254772	8.97644	3.16614	2.06405e-06	19.5377	4.28819	9.98414e-15
COL10A1	ENSG00000123500
HOXC4_1	ENSG00000198353	36.372	5.18476	0.00399197	88.1851	6.46246	0.105138	-1.44831	-0.534375
ERCC8	ENSG00000049167	1.12671	0.172122	0.99996	-1.27896	-0.354977	0.465053	-1.12272	-0.166999
MMP7	ENSG00000137673	36.2411	5.17955	0	65.9656	6.04364	0	1.17346	0.230771
KCNQ1-AS1	ENSG00000229414	35.9961	5.16977	2.11188e-06	300.511	8.23127	0.0158907	-1.08019	-0.11128
VAMP3	ENSG00000049245	-1.01336	-0.0191459	0.99996	-1.05737	-0.0804814	0.999972	1.09767	0.134442
CD14	ENSG00000170458	35.983	5.16924	0	69.7917	6.12498	0	1.01822	0.0260528	0.74439
UTS2	ENSG00000049247	2.35538	1.23596	0.751334	-1.89246	-0.920262	0.838226	-2.04696	-1.03348
CXorf49B	ENSG00000215113	103.31	6.69083	0.100076	77.3794	6.27388	0	19.516	4.28659	0
CCL22	ENSG00000102962	1.21255	0.27804	0.99996	100.821	6.65566	1.65778e-08	19.3162	4.27174	1.90405e-13
SRD5A2	ENSG00000049319	-1.76828	-0.822348	0.99996	6.38261	2.67415	0.4817	2.10473	1.07363
BCMO1	ENSG00000135697	-1.89253	-0.920313	0.99996	2.0914	1.06447	0.661359	19.2789	4.26895	0.000386476
RGL3	ENSG00000205517	35.6954	5.15767	1.34961e-09	30.039	4.90876	2.81633e-11	1.65136	0.723656
ELN	ENSG00000049540	1.80051	0.848406	0.99996	2.41635	1.27283	0.905119	1.42225	0.508178
RFC2	ENSG00000049541	1.26403	0.338035	0.457908	1.08381	0.116113	0.999972	1.13656	0.18468
ARID1B	ENSG00000049618	-1.04551	-0.0642076	0.99996	-1.1041	-0.142877	0.952635	-1.16072	-0.215025
LINC00114	ENSG00000223806	1.33418	0.415953	0.99996	14.3403	3.842	0.019008	19.1143	4.25658	0.000830145
MICG	ENSG00000237042	-3.63544	-1.86213	0.929811	1.91898	0.94034	0.928459	19.0706	4.25328	0.00508
KLHDC7B	ENSG00000130487	1.29132	0.368852	0.99996	8.96046	3.16357	8.57907e-07	19.0432	4.25121	0
PPP1R3F	ENSG00000049769	1.27552	0.351081	0.894144	1.43995	0.526024	0.55405	1.05414	0.076072
CTA-384D8.31	ENSG00000226738	1.06257	0.0875518	0.99996	14.8388	3.8913	0.000520931	18.8206	4.23424	3.05421e-08
PTCD2	ENSG00000049883	-1.13728	-0.185591	0.99996	-2.68131	-1.42294	2.91476e-05	-1.44295	-0.529019
KIAA2022	ENSG00000050030	1.66127	0.73229	0.99996	-2.41892	-1.27436	0.650163	-1.91439	-0.936882
RP11-519G16.5	ENSG00000259342	64.7816	6.01751	0	93.5846	6.5482	0	18.3449	4.19731	0
CD69	ENSG00000110848	28.4873	4.83225	0.0155702	3446.83	11.7511	6.94981e-05	35.9496	5.1679	0
CFB_2	ENSG00000243649	78.8593	6.30121	0	288.349	8.17167	0	12.4279	3.63551	0
TNFSF18	ENSG00000120337	1.226	0.293958	0.99996	20.4122	4.35136	0	18.5221	4.21118	0
RP11-100N20.1	ENSG00000251059	6.17868	2.6273	0.99996	99.324	6.63407	0.0927924	18.5035	4.20972	0.00107
LIMA1	ENSG00000050405	-1.19754	-0.260074	0.643103	-1.48838	-0.573744	0.0194811	1.12095	0.164726
LAPTM5	ENSG00000162511	33.6721	5.07348	0	35.9874	5.16942	0	-1.3146	-0.394625
SLC4A8	ENSG00000050438	1.48149	0.567047	0.999362	1.14765	0.198686	0.999972	1.95807	0.969433
LAMC3	ENSG00000050555	-1.43902	-0.525084	0.99996	1.46301	0.548935	0.999972	1.65446	0.726362
CEACAM3	ENSG00000170956	-1.17312	-0.230349	0.99996	8.05146	3.00925	0.179261	18.4297	4.20396	0.00659
RP11-65M17.3	ENSG00000254968	33.5659	5.06893	0.00522426	1.83388	0.8749	0.999972	-2.11186	-1.07851
RP11-536O18.2	ENSG00000270547	33.4451	5.06372	0.000157048	9.08257	3.1831	0.0188135	-1.69048	-0.75743
IFI6	ENSG00000126709	213.657	7.73916	0	37.7885	5.23988	0	4.27718	2.09666	0
EVI2B	ENSG00000185862	94.8817	6.56806	0.119669	1087.3	10.0865	0.00116118	18.2314	4.18835	5.48285e-14
FAM160A2	ENSG00000051009	-1.07476	-0.104016	0.99996	-1.26429	-0.338332	0.272044	-1.06971	-0.0972257
ZNF385D-AS1	ENSG00000225542	33.2205	5.054	0.000181377	4.27705	2.09662	0.0264647	1.12497	0.169885
TEN1	ENSG00000257949	-36.7175	-5.19839	5.24953e-06	1.78065	0.832405	0.407795	18.0311	4.17242	1.06836e-05
RAD51	ENSG00000051180	1.5479	0.630316	0.0945555	1.63185	0.706509	0.0438443	1.07208	0.100411
S100A7	ENSG00000143556	32.9723	5.04318	5.502e-12	7.69539	2.94399	0.00052257	-1.76819	-0.822272
PIK3CB	ENSG00000051382	-1.05983	-0.0838371	0.99996	-1.16014	-0.214299	0.716519	-1.12394	-0.168567
RP11-438B23.2	ENSG00000260412	32.9131	5.04059	0.000167126	7.14642	2.83722	0.0452279	-1.78211	-0.833585
PLEKHG7	ENSG00000187510	36.857	5.20387	0.00337545	438.186	8.7754	0	23.9017	4.57904	0
HEBP2	ENSG00000051620	-1.0967	-0.133172	0.99996	1.02373	0.0338323	0.999972	1.2255	0.293367
RUSC1-AS1	ENSG00000225855	-7.13481	-2.83487	0.182581	1.63141	0.706116	0.999972	17.6763	4.14375	0.02827
PLEKHA5	ENSG00000052126	-1.17622	-0.234158	0.702921	1.0036	0.00518994	0.999972	1.10961	0.150052
RP11-64D22.2	ENSG00000240602	32.4908	5.02196	1.75614e-08	13.2928	3.73257	4.05203e-06	1.00268	0.00385759
SIKE1	ENSG00000052723	1.15213	0.204302	0.808509	1.25801	0.331141	0.317569	-1.01288	-0.0184699
CDH11	ENSG00000140937	3.72323	1.89655	8.4285e-14	1.87107	0.903864	0.000617026	-1.631	-0.705754	3.11646e-08
RP11-214L13.1	ENSG00000260930	32.19	5.00854	0.00635031	35.4381	5.14723	0.00551601	1.23645	0.3062
MSMO1	ENSG00000052802	1.05832	0.0817705	0.99996	1.38617	0.471104	0.0694063	1.15069	0.202497
MUC15	ENSG00000169550	-18.4148	-4.20279	1.26616e-05	1.41144	0.497168	0.999972	17.671	4.14331	6.86453e-09
ALX4	ENSG00000052850	-1.42363	-0.509576	0.87639	-1.09027	-0.12468	0.999972	-1.07873	-0.109334
RP11-89C3.4	ENSG00000271584	-3.24367	-1.69763	0.913842	55.2803	5.78869	0.200629	17.6283	4.13982	0.00717
AC079742.4	ENSG00000232581	31.7999	4.99095	2.58694e-12	10.2029	3.35091	1.43265e-06	1.46229	0.548226
METTL24	ENSG00000053328	1.49307	0.578282	0.99996	25.5596	4.67579	0.439607	4.88603	2.28866
AC013444.1	ENSG00000229781	-1.54308	-0.625814	0.99996	2.96137	1.56627	0.443704	17.6214	4.13926	0.00137
C14orf105	ENSG00000100557	31.5285	4.97858	0.00680968	1.0259	0.0368942	0.999972	-3.32157	-1.73187
NNAT	ENSG00000053438
USE1	ENSG00000053501	-1.05949	-0.0833745	0.99996	-1.9502	-0.963622	0.000741211	1.0098	0.0140671
EGOT	ENSG00000235947	17.0296	4.08998	0.614208	1.77931	0.83132	0.572185	17.5827	4.13608	8.95413e-07
NRIP2	ENSG00000053702
LAMA3	ENSG00000053747	1.02249	0.0320886	0.99996	-1.01305	-0.0187038	0.999972	-1.00607	-0.00873244
AP5M1	ENSG00000053770	1.07602	0.105705	0.99996	1.15533	0.208311	0.774478	-1.0729	-0.101514
ANAPC4	ENSG00000053900	1.15936	0.213326	0.929811	1.12841	0.174293	0.999972	-1.17742	-0.235629
RP11-326C3.12	ENSG00000255328	3.59741	1.84696	0.99996	55.9824	5.8069	0.193664	17.4953	4.12889	0.00754
TRAPPC3	ENSG00000054116	-1.03027	-0.0430243	0.99996	-1.1372	-0.185488	0.757108	1.14582	0.196383
THRAP3	ENSG00000054118	-1.08707	-0.120449	0.99996	-1.16017	-0.214334	0.664509	1.00389	0.00560166
PHPT1	ENSG00000054148	1.34496	0.42756	0.113597	1.33434	0.416125	0.0985216	-1.08261	-0.114508
ENTPD2	ENSG00000054179	-1.65503	-0.726859	0.495484	-2.34276	-1.22821	0.0500413	1.31506	0.395132
BCL2A1	ENSG00000140379	132.099	7.04547	0	50.4379	5.65644	0	5.97965	2.58006	0
RNA5-8SP2	ENSG00000200434	30.7188	4.94105	0.00795853	2.79489	1.48279	0.403263	-1.13202	-0.178904
TNIP3	ENSG00000050730	30.4443	4.9281	5.70558e-07	36.2847	5.18129	4.11038e-06	1.06958	0.0970422	0.98075
SDCCAG8	ENSG00000054282	1.01546	0.0221347	0.99996	1.45086	0.536909	0.0121925	1.20676	0.271134
PTPRN	ENSG00000054356	2.23691	1.16151	0.99996	-1.48943	-0.574764	0.999972	-1.67524	-0.744372
HHAT	ENSG00000054392	-1.11285	-0.154264	0.99996	1.70169	0.76697	0.0724011	1.09412	0.129777
KIF1B	ENSG00000054523	1.1412	0.190556	0.886499	-1.04808	-0.0677539	0.999972	-1.22117	-0.288265
CTD-2313N18.7	ENSG00000225805	-37.7527	-5.23851	0.00293156	-1.45408	-0.540111	0.999972	17.2306	4.1069	0.00755
CETP	ENSG00000087237	3.26543	1.70727	0.434498	41.4809	5.37438	5.68992e-14	17.1572	4.10075	0
RET	ENSG00000165731	1.60448	0.682104	0.549414	26.8122	4.74482	0	17.1467	4.09986	0
OASL	ENSG00000135114	12.555	3.65019	0	13.299	3.73325	0	60.1957	5.91159	0
SIDT1	ENSG00000072858	1.60066	0.678671	0.845488	19.3482	4.27413	0	17.0512	4.0918	0
SPO11	ENSG00000054796	-3.77886	-1.91795	0.99996	-3.52529	-1.81774	0.884233	4.14393	2.051
CBLN4	ENSG00000054803
CHRDL2	ENSG00000054938	-1.06184	-0.0865703	0.99996	1.37613	0.460612	0.999972	-1.2061	-0.270349
EXOC3L1	ENSG00000179044	1.90331	0.928511	0.717189	23.8817	4.57784	0	16.9631	4.08433	0
TMEM27	ENSG00000147003	1.83809	0.878209	0.213534	7.47763	2.90258	0	16.9127	4.08004	0
AC020594.5	ENSG00000237133	3.33733	1.73869	0.0841404	32.6819	5.03042	0	16.7857	4.06916	0
RP4-647C14.2	ENSG00000258376	-117.165	-6.8724	0	-6.0316	-2.59254	1.853e-06	16.6905	4.06095	0.000205674
RP11-203E8.1	ENSG00000253891	1.13437	0.181897	0.99996	9.09423	3.18495	0.00578548	16.6091	4.0539	1.14799e-05
KCNH2	ENSG00000055118	-2.07228	-1.05122	0.99996	1.56765	0.6486	0.999972	-1.07002	-0.0976421
CUL1	ENSG00000055130	1.11009	0.150682	0.99996	1.01895	0.0270836	0.999972	-1.16655	-0.222248
FAM114A2	ENSG00000055147	-1.23697	-0.306806	0.584186	-1.73952	-0.79869	0.000455729	-1.2	-0.263029
FAM181B	ENSG00000182103	28.489	4.83234	2.79789e-05	8.00392	3.00071	0.015392	-1.88381	-0.913655
ATF3	ENSG00000162772	1.27381	0.349155	0.966457	1.20517	0.269242	0.365135	16.5303	4.04704	0
HCG9	ENSG00000204625	-2.34959	-1.23241	0.671477	3.77443	1.91626	0.00707143	16.3996	4.03559	4.75458e-10
RP11-1055B8.3	ENSG00000262223	-3.34183	-1.74064	0.646007	7.18099	2.84418	0.020355	16.3244	4.02896	7.54942e-05
USP36	ENSG00000055483	-1.22273	-0.290108	0.492191	-2.27464	-1.18564	3.05993e-12	-1.15103	-0.202922
KMT2C	ENSG00000055609	-1.16898	-0.225252	0.76182	-1.16377	-0.218804	0.635788	1.00554	0.00796704
DBIL5P2	ENSG00000242412	-4.01431	-2.00515	0.50885	-12.6754	-3.66396	0.535696	-8.09036	-3.0162
CCDC85A	ENSG00000055813	21.1292	4.40117	0.59691	17.1804	4.10269	0.587785	1.04763	0.0671284
EPS15P1	ENSG00000242948	27.978	4.80622	0.0119222	106.643	6.73664	0.0829551	1.09984	0.137296
MRPL43	ENSG00000055950	1.05856	0.0821098	0.99996	1.18877	0.249475	0.598482	-1.07625	-0.10601
BMPER	ENSG00000164619	27.9419	4.80436	0	4.31527	2.10945	1.82695e-08	-1.24592	-0.317213
ITIH1	ENSG00000055957	2.19657	1.13525	0.99996	-3.62853	-1.85938	0.683995	-1.2609	-0.334451
C4orf27	ENSG00000056050	1.35336	0.436542	0.357702	1.15838	0.212108	0.994655	-1.06899	-0.0962497
ZFR	ENSG00000056097	-1.01742	-0.0249224	0.99996	-1.465	-0.550896	0.00443419	-1.09709	-0.133679
ZNF280C	ENSG00000056277	-1.04726	-0.0666168	0.99996	-1.19278	-0.25433	0.999972	-1.06581	-0.0919521
NPFFR2	ENSG00000056291	-1.01884	-0.0269295	0.99996	-1.11741	-0.160155	0.999972	3.57918	1.83963
PHF21B	ENSG00000056487	4.41982	2.14399	0.0744045	1.50654	0.59124	0.999972	-2.54179	-1.34585
RP3-416H24.1	ENSG00000257671	27.9216	4.80331	0	34.8417	5.12275	0	1.15988	0.213975
ANGPT1	ENSG00000154188	-1.25722	-0.330242	0.99996	21.8535	4.44979	0.00288523	15.8108	3.98284	3.2545e-05
ACTN2	ENSG00000077522	-2.91496	-1.54348	0.68211	2.06566	1.0466	0.632202	15.6801	3.97086	6.28319e-05
EDIL3	ENSG00000164176	6.2497	2.64379	2.12729e-10	3.99821	1.99935	0.000223476	-1.34278	-0.425223
TRAF3IP2	ENSG00000056972	-1.16074	-0.215044	0.822953	-1.06547	-0.0914852	0.999972	1.18193	0.241145
PPAPDC3	ENSG00000160539	27.8074	4.7974	0.000519178	81.4683	6.34817	0.118867	-2.16105	-1.11173
ZNF177	ENSG00000188629	-3.74602	-1.90536	0.224434	67.6724	6.0805	2.82542e-06	15.6796	3.97082	0.00109
TM4SF19_2	ENSG00000145107	-6.44059	-2.68719	6.64356e-08	3.12367	1.64324	0.000210432	15.6678	3.96973	0
EMILIN1	ENSG00000138080	1.02068	0.0295302	0.99996	-1.24045	-0.310868	0.999972	-2.17318	-1.11981
AP001610.5	ENSG00000228318	139.27	7.12174	0	20.725	4.3733	0	5.25723	2.3943	0
MSH4	ENSG00000057468	1.95948	0.970469	0.208883	1.58387	0.663457	0.630829	-1.06118	-0.0856758
F7	ENSG00000057593
GDI2	ENSG00000057608	-1.04466	-0.0630303	0.99996	-1.02118	-0.030231	0.999972	-1.1225	-0.166721
RP11-669M16.1	ENSG00000249988	-1.71288	-0.776424	0.99996	-1.98451	-0.988784	0.25303	15.518	3.95587	1.35231e-07
ATG5	ENSG00000057663	1.02989	0.0424888	0.99996	1.26518	0.339343	0.178139	1.17885	0.237375
C1QTNF1-AS1	ENSG00000265096	2.22988	1.15697	0.99996	7.20636	2.84927	0.00326405	15.4997	3.95417	1.44153e-07
RNF175	ENSG00000145428	4.05436	2.01947	0.411018	48.1084	5.58822	9.00832e-11	15.4517	3.9497	1.13302e-14
FCGR2A	ENSG00000143226	5.31461	2.40996	0.99996	83.1824	6.37821	0.11497	15.4453	3.9491	0.0023
PLAT	ENSG00000104368	26.3348	4.7189	0	23.2399	4.53853	0	-1.12448	-0.169261	0.09584
RP11-434H6.6	ENSG00000273174	-1.65478	-0.726637	0.99996	3.49854	1.80675	0.169728	15.3856	3.94351	3.29437e-05
AC008063.2	ENSG00000230918	1.02728	0.0388291	0.99996	28.0946	4.81222	9.47082e-05	15.3067	3.93609	1.16607e-07
ANKRD33	ENSG00000167612	6.00345	2.58579	0.99996	83.5503	6.38457	0.11435	15.3019	3.93564	0.00317
SEC61A1	ENSG00000058262	1.0386	0.054638	0.99996	-1.08926	-0.123346	0.999972	-1.23229	-0.301346
PPP1R12A	ENSG00000058272	-1.24797	-0.319578	0.362027	-1.2702	-0.345059	0.139699	1.08295	0.11496
RASGRF1	ENSG00000058335	-1.10757	-0.147394	0.99996	1.51733	0.601533	0.950684	-1.18822	-0.248803
CAMK2B	ENSG00000058404	-2.85331	-1.51264	0.256485	-2.9461	-1.55881	0.327211	-1.31638	-0.396577
EMILIN2	ENSG00000132205	2.80437	1.48768	0.00862244	3.46255	1.79184	0.0054863	-1.16003	-0.214159
POLR3E	ENSG00000058600	-1.03059	-0.0434701	0.99996	-1.85427	-0.89085	2.61244e-07	-1.02851	-0.0405506
MX1	ENSG00000157601	126.238	6.98	0	20.6152	4.36564	0	5.63408	2.49418	0
RP11-402P6.11	ENSG00000231774	16.1488	4.01336	0.616582	222.581	7.79819	0.0259762	15.2706	3.93269	6.42794e-07
RIOK2	ENSG00000058729	-1.19383	-0.255594	0.774879	-1.51	-0.594548	0.0208081	-1.04579	-0.0645903
RP1-66C13.3	ENSG00000266786	3.34176	1.74061	0.570539	572.759	9.16178	0.0046701	15.2453	3.93029	2.79941e-09
RP11-989F5.3	ENSG00000256299	-3.08522	-1.62537	0.99996	-1.08974	-0.123981	0.999972	15.2098	3.92693	0.00723
RP11-277L2.4	ENSG00000268544	1.24463	0.315712	0.99996	6.87883	2.78216	0.00073178	15.1164	3.91804	1.07813e-08
RP11-227G15.8	ENSG00000266385	-11.5487	-3.52966	0.195751	2.15872	1.11017	0.903304	15.0346	3.91022	0.01331
UNKL	ENSG00000059145	1.48388	0.569377	0.160925	1.34082	0.423118	0.382283	-1.03778	-0.0535049
LINC01115	ENSG00000237667	24.7367	4.62858	5.94787e-07	8.91745	3.15663	0.00264355	-1.52697	-0.610674
AC144831.1	ENSG00000261888	-1.66409	-0.734731	0.99996	1.83351	0.874612	0.964279	14.9647	3.90349	0.00198
AC002511.3	ENSG00000232680	3.59741	1.84696	0.99996	46.4913	5.53889	0.236922	14.8811	3.89541	0.01206
GIMAP2	ENSG00000106560	1.03381	0.0479685	0.99996	77.9181	6.28389	0	14.8154	3.88902	0
PET112	ENSG00000059691	-1.15452	-0.207289	0.868049	-1.40053	-0.485971	0.0552774	-1.11275	-0.154127
KLF2	ENSG00000127528	-6.62206	-2.72728	0.00197699	2.42521	1.27811	0.14907	14.7347	3.88114	1.57786e-09
SAA2	ENSG00000134339	248.147	7.95505	0	342.846	8.42142	0	2.64883	1.40535	0
PMAIP1	ENSG00000141682	-1.20984	-0.274816	0.678033	2.25613	1.17385	1.2584e-12	14.5489	3.86284	0
OAS1	ENSG00000089127	45.1042	5.49519	0	35.5325	5.15107	0	14.2342	3.83129	0
PSD	ENSG00000059915	-1.90778	-0.931893	0.747348	1.17854	0.236998	0.999972	1.34482	0.427409
CTDP1	ENSG00000060069	1.12937	0.175523	0.937581	-1.09243	-0.127537	0.999972	1.13844	0.187058
YBX3	ENSG00000060138	1.05001	0.0704004	0.99996	1.16261	0.217362	0.705942	1.02628	0.0374185
HNRNPA1P16	ENSG00000262333	24.2397	4.5993	0.0406882	1.52696	0.610663	0.999972	-1.26401	-0.338004
PLA1A	ENSG00000144837	1.74205	0.800787	0.99996	22.8954	4.51698	2.48521e-05	14.3576	3.84374	1.59643e-08
RPS17P5	ENSG00000060303	-1.64867	-0.721302	0.780281	-1.18039	-0.23926	0.999972	1.60772	0.685013
CXADRP3	ENSG00000265766	23.9402	4.58136	0.0200979	2.04115	1.02938	0.805392	-1.33665	-0.41862
VEPH1	ENSG00000197415	23.6629	4.56456	0	37.1142	5.2139	0	1.05887	0.0825279
RP11-21L23.4	ENSG00000254632	-2.55023	-1.35063	0.99996	18.3961	4.20133	0.0675064	14.293	3.83723	0.00808
CREB3L3	ENSG00000060566	1.50959	0.594161	0.99996	4.08366	2.02986	0.524715	1.72738	0.788588
AC017076.5	ENSG00000225964	31.6982	4.98633	0.00693481	515.837	9.01077	1.46504e-10	18.7373	4.22784	0
FBLN7	ENSG00000144152	23.5219	4.55594	0	24.5985	4.6205	1.57327e-12	-1.45102	-0.537063
SNRNP40	ENSG00000060688	1.20875	0.273512	0.5491	-1.06817	-0.0951359	0.999972	-1.04468	-0.063067
CHRNA6	ENSG00000147434	23.52	4.55582	5.34191e-07	7.03173	2.81388	0.00198374	-1.23103	-0.299871
COL11A1	ENSG00000060718	-2.03008	-1.02154	0.523278	-1.07309	-0.101768	0.999972	1.24363	0.314561
PIK3AP1	ENSG00000155629	1.25439	0.326988	0.99996	4.98565	2.31778	2.24649e-08	14.2258	3.83044	0
MPC1	ENSG00000060762	-1.16733	-0.223214	0.917289	-1.25976	-0.333144	0.396651	-1.10947	-0.149872
ACAA1	ENSG00000060971	1.17751	0.235743	0.71702	1.03735	0.0529066	0.999972	1.24258	0.313344
NKAIN1	ENSG00000084628	2.08251	1.05832	0.826848	22.4338	4.4876	1.83589e-11	14.1644	3.82419	1.01543e-13
ANO5	ENSG00000171714	7.8634	2.97515	0.90331	26.6934	4.73841	0.0140895	14.1055	3.81819	0.000560483
CCNA1	ENSG00000133101	-1.04225	-0.0597049	0.99996	6.19984	2.63223	0	14.0853	3.81611	0
PRDM6	ENSG00000061455	1.40883	0.494493	0.99996	1.48416	0.569649	0.999972	-1.2061	-0.270349
WNT8A	ENSG00000061492
CD34	ENSG00000174059	11.2347	3.48989	0.151963	44.0573	5.46131	2.12352e-08	14.0517	3.81267	5.23951e-12
CTA-384D8.34	ENSG00000273272	-5.25822	-2.39457	0.40979	3.99474	1.9981	0.340707	13.9454	3.80171	0.00387
MRPS35	ENSG00000061794	1.09865	0.135726	0.99996	-1.29308	-0.370808	0.118523	-1.05754	-0.0807171
GUCY1B3	ENSG00000061918	1.40806	0.493714	0.825671	-1.00805	-0.0115671	0.999972	-1.46778	-0.553635
SFSWAP	ENSG00000061936	-1.06247	-0.0874275	0.99996	-1.20732	-0.271812	0.41215	1.01454	0.0208314
LINC01059	ENSG00000255414	165.892	7.3741	0.0458443	76.4968	6.25733	2.85401e-07	3.54735	1.82674	0.000644763
MON2	ENSG00000061987	-1.09283	-0.128068	0.99996	-1.49683	-0.581912	0.00636225	-1.20116	-0.264429
CDH12	ENSG00000154162	1.03196	0.0453864	0.99996	1.01856	0.0265339	0.999972	-1.48455	-0.570024
ARSF	ENSG00000062096	2.30494	1.20473	0.99996	-1.40345	-0.488975	0.999972	1.78933	0.839417
GMPR	ENSG00000137198	16.7766	4.06838	0	388.585	8.60209	0	33.1095	5.04917	0
SPHKAP	ENSG00000153820	-1.82686	-0.869368	0.99996	7.81512	2.96627	0.00824891	13.7923	3.7858	2.12678e-05
ZNF112	ENSG00000062370	-1.13519	-0.182934	0.99996	-1.23413	-0.303492	0.936175	-1.22843	-0.296816
RP11-644C3.1	ENSG00000232461	1.09621	0.132523	0.99996	18.0499	4.17392	0	13.587	3.76415	0
LTK	ENSG00000062524	2.10643	1.0748	0.99996	2.00842	1.00606	0.999972	1.73714	0.796718
MRPS24	ENSG00000062582	-1.13883	-0.187551	0.985337	-1.29178	-0.369362	0.235643	-1.00877	-0.012598
CTB-35F21.4	ENSG00000250692	1.39923	0.484637	0.99996	18.843	4.23596	5.11715e-09	13.4572	3.75031	1.31935e-13
WAPAL	ENSG00000062650	-1.08065	-0.111901	0.99996	-1.30578	-0.384914	0.100815	1.12847	0.174368
CTD-2114J12.1	ENSG00000253525	247.763	7.95282	0.0244209	462.848	8.85439	0.00695674	2.10649	1.07484	0.0392
APPBP2	ENSG00000062725	-1.14254	-0.192243	0.885151	1.11794	0.160842	0.960673	1.14431	0.194473
POLD1	ENSG00000062822	1.34051	0.422783	0.0955221	1.20477	0.268762	0.468371	-1.04261	-0.0601973
SEZ6	ENSG00000063015
ATP10A	ENSG00000206190	14.3524	3.84322	0.00257273	105.265	6.71788	0	36.2492	5.17988	0
SLC6A16	ENSG00000063127	1.04826	0.0679899	0.99996	1.91459	0.937034	0.907107	-1.52956	-0.613119
GLTSCR1	ENSG00000063169	1.02011	0.0287206	0.99996	1.04513	0.063686	0.999972	1.04887	0.0688292
KCNT2	ENSG00000162687	1.05141	0.072332	0.99996	9.80645	3.29373	0.000127194	13.3314	3.73676	5.05775e-09
RPL18	ENSG00000063177	-1.25358	-0.326059	0.389468	-1.07792	-0.108248	0.999972	1.30149	0.380163
CA11	ENSG00000063180	-1.17265	-0.229769	0.99996	-1.10284	-0.141218	0.999972	-1.67416	-0.743438	0.20456
RP11-400K9.4	ENSG00000237807	22.3256	4.48063	0	153.868	7.26555	3.17268e-14	-1.18865	-0.249328	0.15664
AC104777.1	ENSG00000232359	3.19717	1.67679	0.99996	5.93164	2.56843	0.319394	13.3252	3.73609	0.01124
IFI44	ENSG00000137965	77.7194	6.2802	0	19.1421	4.25868	0	6.67205	2.73813	0
MED29	ENSG00000063322	-1.04218	-0.0596089	0.99996	-1.13957	-0.188489	0.828171	-1.07955	-0.110426
PWRN1	ENSG00000259905	22.1244	4.46757	3.1058e-06	21.5858	4.43201	2.87656e-07	1.70729	0.771706
GSC2	ENSG00000063515
AC013271.3	ENSG00000186148	22.1081	4.4665	6.26872e-06	35.2969	5.14147	2.51306e-07	1.6886	0.755829
MTMR1	ENSG00000063601	1.06101	0.0854377	0.99996	1.15803	0.21167	0.657303	1.13552	0.183354
KCNK3	ENSG00000171303	201.366	7.65368	0	7394.86	12.8523	8.36597e-06	2.57376	1.36388	0
SLCO4A1	ENSG00000101187	1.08117	0.112594	0.99996	4.80216	2.26368	0	13.0841	3.70975	0
HAGH	ENSG00000063854	1.30754	0.386859	0.303215	1.74159	0.800404	0.000914834	-1.03724	-0.052743	0.38961
RNF4	ENSG00000063978	1.07753	0.107724	0.99996	1.06313	0.0883192	0.999972	-1.009	-0.0129313
MYPN	ENSG00000138347	-7.03683	-2.81492	0.00278373	-4.19326	-2.06807	1.22649e-06	13.0367	3.7045	1.00306e-08
LIMCH1	ENSG00000064042	2.438	1.2857	0.0539876	2.4226	1.27655	0.150314	-1.09458	-0.130377
ASUN	ENSG00000064102	-1.0891	-0.12314	0.99996	-1.48175	-0.567304	0.0123393	-1.19423	-0.25608
TMPRSS3	ENSG00000160183	115.84	6.85599	0.0837887	1335.32	10.383	0.000733104	12.9393	3.69369	0
RP11-180C1.1	ENSG00000250038	-60.0136	-5.90722	0	-5.33331	-2.41503	2.36383e-08	12.9298	3.69263	1.82662e-06
L34079.2	ENSG00000268361	-7.07158	-2.82203	0.10292	16.2201	4.01971	0.0143119	12.9005	3.68936	0.00070148
TSPAN32	ENSG00000064201	1.64329	0.716588	0.99996	3.49602	1.80571	0.488474	1.67666	0.74559
WISP2	ENSG00000064205	1.69101	0.757885	0.99996	1.23395	0.303285	0.999972	-1.17294	-0.230131
DMRT3	ENSG00000064218				-3.66401	-1.87342	0.999972
AIM2	ENSG00000163568	27.3189	4.77183	1.23092e-08	349.663	8.44982	0	17.1012	4.09603	0
SLFN12L	ENSG00000205045	21.4506	4.42295	0.000273788	5.76673	2.52775	0.00261201	1.91776	0.939422	0.09732
RASSF4	ENSG00000107551	21.4338	4.42181	0	124.643	6.96166	0	1.3054	0.38449	0.07993
CDON	ENSG00000064309	1.62279	0.698472	0.548294	1.16131	0.215756	0.999972	-2.27169	-1.18377
TAF2	ENSG00000064313	-1.11236	-0.15363	0.99996	-1.9119	-0.935007	1.56824e-07	-1.02908	-0.0413607
AP006222.1	ENSG00000241670	-30.1249	-4.91289	0.00345072	6.7651	2.75811	0.0424926	12.7902	3.67697	1.44477e-05
ANKRD33B	ENSG00000164236	-2.0366	-1.02617	0.569115	2.90575	1.53891	0.00741949	12.7603	3.67359	0
MEF2BNB-MEF2B	ENSG00000064489	1.28827	0.365438	0.764002	1.22258	0.289927	0.934459	-1.06786	-0.0947232
RFXANK	ENSG00000064490	1.18793	0.248444	0.769206	1.47822	0.563863	0.0331668	1.10223	0.140431
CYP2J2	ENSG00000134716	-1.44253	-0.528603	0.442131	7.14148	2.83622	0	12.7082	3.66769	0
MUC22	ENSG00000261272	21.3312	4.4149	0.0278263	7.0478	2.81717	0.149349	-1.07401	-0.103005
RP1-293L8.2	ENSG00000224506	-39.9648	-5.32066	0.00220293	-1.69649	-0.762554	0.999972	12.6657	3.66285	0.00971
BATF2	ENSG00000168062	9.78235	3.29018	8.99239e-10	146.246	7.19226	0	46.7545	5.54703	0
RP13-1039J1.4	ENSG00000273471	21.1464	4.40234	1.67905e-06	22.165	4.47021	8.25412e-07	1.54795	0.630355
RNA5S9	ENSG00000201321	21.035	4.39472	2.05251e-10	8.44263	3.07769	3.82141e-06	1.25609	0.328937
CR1L	ENSG00000197721	2.04804	1.03424	0.785637	16.2274	4.02036	6.88223e-10	12.515	3.64558	4.68214e-12
CSAG1	ENSG00000198930	6.17868	2.6273	0.99996	68.1059	6.08971	0.15133	12.4395	3.63686	0.00401
NALCN-AS1	ENSG00000233009	20.7399	4.37434	0	21.86	4.45022	2.90431e-13	-1.29838	-0.376711
ART3	ENSG00000156219	9.45085	3.24044	7.2504e-12	166.737	7.38143	0	47.2141	5.56115	0
DDX20	ENSG00000064703	1.1941	0.255926	0.733457	-1.50513	-0.589887	0.00484542	-1.07431	-0.103408
BTBD1	ENSG00000064726	-1.05793	-0.0812472	0.99996	-1.17154	-0.228401	0.533277	1.15003	0.201671
FAR2	ENSG00000064763	-1.15009	-0.201749	0.99996	-1.22791	-0.296201	0.617337	-1.03694	-0.0523301
MUC5AC	ENSG00000215182	20.5317	4.35978	0.0353604	12.4503	3.63811	0.137024	-1.51219	-0.59664
POU1F1	ENSG00000064835	-10.2165	-3.35283	0.726933	-3.63755	-1.86297	0.999972
CHI3L2	ENSG00000064886	-2.1389	-1.09687	0.580971	-1.27629	-0.351955	0.999972	-1.26172	-0.335387
RNU1-4	ENSG00000207389	20.4774	4.35596	8.4285e-14	16.043	4.00388	1.73622e-10	1.45504	0.541057
RP5-884M6.1	ENSG00000228742	20.1602	4.33344	0.000371764	374.099	8.54728	0.0103296	2.10298	1.07244
RP11-676J12.7	ENSG00000262003	169.356	7.40392	0.0457088	-1.01326	-0.0190115	0.999972	2.44542	1.29008	0.01129
EFTUD1P1	ENSG00000259404	-1.81103	-0.856807	0.99996	10.2521	3.35785	0.000567083	12.4109	3.63353	4.13171e-08
RP11-90C4.2	ENSG00000230250	19.8118	4.30829	0.00271691	10.2034	3.35098	0.0272872	-1.22913	-0.297634
ANKS1A	ENSG00000064999	-1.06222	-0.0870825	0.99996	1.08328	0.115402	0.999972	1.17371	0.231073
AP3D1	ENSG00000065000	-1.1565	-0.209764	0.7992	-1.20732	-0.271803	0.421747	-1.01211	-0.017367
ZNF76	ENSG00000065029	1.43614	0.522198	0.0681877	1.33436	0.41615	0.187564	-1.20107	-0.26432
CHGA	ENSG00000100604	19.8011	4.30751	6.56436e-13	7.20777	2.84955	0.000171028	-1.62329	-0.698921
TMEM108	ENSG00000144868	19.6889	4.29931	8.97076e-15	11.8355	3.56505	2.23916e-09	1.11779	0.160648
TWIST1	ENSG00000122691	19.659	4.29712	5.65906e-12	11.3736	3.50761	4.78121e-07	-1.06705	-0.0936215
SERPINB10	ENSG00000242550	-6.82086	-2.76995	0.00290414	-1.37776	-0.462328	0.999972	12.3888	3.63097	4.84226e-07
AQP7P2	ENSG00000181997	19.487	4.28444	0.000512191	1.87965	0.910464	0.906368	-1.62906	-0.704035
RP11-169K16.4	ENSG00000224459	19.3838	4.27678	0.0432586	1.74312	0.801668	0.999972	-2.02125	-1.01525
TRPC4	ENSG00000133107	-1.29668	-0.37482	0.99996	1.20146	0.264785	0.999972	12.3879	3.63085	4.45808e-07
PKN2	ENSG00000065243	-1.10065	-0.138352	0.99996	-1.05136	-0.0722598	0.999972	1.20696	0.271374
MUC13	ENSG00000173702	17.0753	4.09384	0.00022344	92.8001	6.53605	0	23.9783	4.58366	0
TMSB4XP4	ENSG00000223551	24.0155	4.5859	0.55417	233.117	7.86491	0.0252254	12.3554	3.62707	0.000105475
RNU1-27P	ENSG00000206596	19.3143	4.27159	0	27.0529	4.75771	1.67214e-11	1.25165	0.323829
GLP2R	ENSG00000065325	36.6275	5.19485	0.328751	-4.07765	-2.02774	0.215424	-1.53455	-0.617817
SERPINA3	ENSG00000196136	19.2697	4.26826	0	73.9562	6.2086	0	1.0674	0.0941059
AC003092.1	ENSG00000236453	177.811	7.4742	0	14.3462	3.8426	0	2.28886	1.19463	0
DLEU7-AS1	ENSG00000237152	19.0245	4.24979	0.0418622	27.8617	4.80021	0.416693	-2.72609	-1.44683
ROPN1	ENSG00000065371	1.58809	0.667296	0.99996	-17.2574	-4.10915	0.426943	-5.65678	-2.49998
GIMAP8	ENSG00000171115	18.5857	4.21612	0	17.1465	4.09985	7.11616e-13	-1.26728	-0.341739	0.09819
IFI27	ENSG00000165949	85.5848	6.41928	0	42.7589	5.41815	0	4.59507	2.20009	0
ADAT1	ENSG00000065457	-1.02684	-0.0382089	0.99996	-1.20275	-0.266335	0.543454	-1.17583	-0.233683
PPARGC1A	ENSG00000109819	18.4384	4.20464	7.75461e-06	3.20334	1.67958	0.314956	-2.62113	-1.39019
SUSD3	ENSG00000157303	12.9251	3.69211	0.00162997	153.147	7.25877	0	29.6882	4.89182	0
NDUFB4	ENSG00000065518	-1.01857	-0.0265388	0.99996	-1.03455	-0.0489968	0.999972	1.11952	0.162882
SPEN	ENSG00000065526	-1.12285	-0.167166	0.978726	-1.16161	-0.216131	0.630418	-1.15145	-0.203448
NEURL3	ENSG00000163121	10.8224	3.43596	0.00416103	15.7866	3.98063	0	35.1382	5.13497	0
ZC3H15	ENSG00000065548	-1.09435	-0.130072	0.99996	-1.40559	-0.491174	0.0205128	1.17399	0.231425
MAP2K4	ENSG00000065559	1.14993	0.201547	0.863111	1.33121	0.412735	0.0990505	1.22136	0.288488
TMEM71	ENSG00000165071	18.2265	4.18796	1.04015e-07	16.1169	4.01051	0.000854271	-2.16811	-1.11644
SNAP91	ENSG00000065609	8.58398	3.10165	0.868049	-1.75381	-0.810494	0.999972	2.12906	1.09022
KAAG1	ENSG00000146049	18.2088	4.18656	0.00588779	9.49862	3.24772	0.225612	-2.79492	-1.48281
PDZK1IP1	ENSG00000162366	265.157	8.0507	0	286.402	8.1619	0	1.39695	0.482281	0.00334
ZSCAN16	ENSG00000196812	35.594	5.15356	0.339259	2.84776	1.50983	0.241883	11.9536	3.57937	7.02172e-08
PRDM1	ENSG00000057657	-3.92248	-1.97177	0	-1.23322	-0.302431	0.275153	11.9509	3.57905	0
SLC15A3	ENSG00000110446	17.5889	4.13659	0	318.647	8.31582	0	19.5457	4.28878	0
CTD-2260A17.1	ENSG00000248734	18.0694	4.17548	3.46356e-09	1017.22	9.99041	0.00130354	1.29323	0.370976
TLE2	ENSG00000065717	1.56682	0.647841	0.982865	-1.41103	-0.49675	0.999972	-3.17894	-1.66854
RTP4	ENSG00000136514	16.8473	4.07444	0	172.089	7.42701	0	20.2992	4.34335	0
FAM107B	ENSG00000065809	1.42184	0.507756	0.0886791	1.76324	0.818229	0.000199478	1.23161	0.300545
MSMB	ENSG00000138294	3.59741	1.84696	0.99996	1.07529	0.10472	0.999972	11.8287	3.56421	0.01752
BX255923.3	ENSG00000240907	-1.89253	-0.920313	0.99996	4.72526	2.24039	0.316741	11.7254	3.55157	0.00933
CDK13	ENSG00000065883	-1.21505	-0.281014	0.547531	-1.0829	-0.1149	0.999972	-1.06232	-0.0872237
RP11-574K11.28	ENSG00000271816	13.9372	3.80087	0.0690454	1.63498	0.709273	0.698478	11.7243	3.55143	3.07334e-06
AC008964.1	ENSG00000269215	1.91881	0.940212	0.364065	18.6673	4.22244	0	11.6205	3.53861	0
FOXJ2	ENSG00000065970	-1.21442	-0.280267	0.490146	-1.07349	-0.102311	0.999972	1.07146	0.0995763
RP11-804N13.1	ENSG00000253766	4.33962	2.11757	0.0809348	71.7244	6.16439	0	11.6027	3.53639	0
AC116366.6	ENSG00000234290	45.8251	5.51807	3.41942e-07	132.854	7.0537	0	7.27918	2.86378	0
RP11-359E10.1	ENSG00000270607	9.58992	3.26152	0.826289	89.2929	6.48047	0.104064	11.49	3.52231	0.00491
CTNNA2	ENSG00000066032	1.00978	0.0140461	0.99996	1.24456	0.315637	0.999972	1.42011	0.506007
BTC	ENSG00000174808	1.21612	0.28229	0.99996	9.79875	3.2926	0	11.4279	3.51449	0
TIE1	ENSG00000066056	1.19677	0.259146	0.99996	1.63252	0.7071	0.999972	2.15008	1.10439
PODXL	ENSG00000128567	1.9284	0.947402	0.226007	8.97178	3.16539	0	11.396	3.51045	0
SMARCD1	ENSG00000066117	-1.2705	-0.345402	0.291517	1.06594	0.0921244	0.999972	1.14328	0.193174
KDM4A	ENSG00000066135	-1.02229	-0.0318009	0.99996	-1.00615	-0.00884817	0.999972	-1.19446	-0.256361
NFYC	ENSG00000066136	-1.02414	-0.0344195	0.99996	-1.0214	-0.0305485	0.999972	-1.11153	-0.152543
ZMYND12	ENSG00000066185	4.21629	2.07597	0.219923	-1.14895	-0.200319	0.999972	-1.65858	-0.729951
SLC9A3	ENSG00000066230	-53.1947	-5.73321	0.173236	-1.03413	-0.0484137	0.999972	18.8514	4.2366
NGEF	ENSG00000066248	-2.09874	-1.06952	0.0800169	-1.69907	-0.764744	0.520569	1.028	0.0398367
HIST3H2BB	ENSG00000196890	-2.06383	-1.04532	0.929811	2.37269	1.24652	0.385241	11.366	3.50665	8.44674e-05
CD84	ENSG00000066294
HSPA12B	ENSG00000132622	-1.56519	-0.646342	0.99996	3.79717	1.92492	0.0653492	11.3372	3.503	2.67981e-06
RP11-514O12.4	ENSG00000249141	17.5526	4.13361	1.76697e-14	12.8066	3.67881	3.04837e-11	1.36571	0.449649
ZNRD1	ENSG00000066379	-1.00039	-0.00056315	0.99996	-1.24754	-0.319081	0.569999	-1.05499	-0.0772331
MPPED2	ENSG00000066382	1.56641	0.647464	0.99996	2.01064	1.00766	0.999972	1.38862	0.473654
CLDN18	ENSG00000066405	-3.0532	-1.61032	0.05434	-4.86878	-2.28356	0.0827338	-3.70066	-1.88778
ZBTB11	ENSG00000066422	-1.03454	-0.0489873	0.99996	-1.26894	-0.343619	0.287414	-1.06666	-0.0930941
ATXN3	ENSG00000066427	-1.07198	-0.100273	0.99996	1.03871	0.0547861	0.999972	1.06164	0.0862941
GOLGA5	ENSG00000066455	-1.01634	-0.0233866	0.99996	-1.21491	-0.28085	0.386321	-1.06065	-0.0849457
PHYHIPL	ENSG00000165443	17.5419	4.13273	3.49542e-14	10.9107	3.44767	2.23243e-08	1.32761	0.408831
LRRC40	ENSG00000066557	1.11995	0.163431	0.99996	-1.22185	-0.289063	0.424768	-1.07622	-0.105969
BATF3	ENSG00000123685	1.0725	0.100976	0.99996	9.14008	3.19221	0.000181567	11.3131	3.49992	8.91351e-09
RP4-669L17.8	ENSG00000250575	17.4259	4.12316	0.0279737	84.6898	6.40412	0.115251	1.1127	0.154067
TRMT11	ENSG00000066651	-1.21307	-0.278658	0.868049	-1.00633	-0.00910856	0.999972	1.28872	0.365936
THUMPD1	ENSG00000066654	1.04458	0.0629209	0.99996	-1.16622	-0.221846	0.589929	-1.10922	-0.149549
USP30-AS1	ENSG00000256262	1.47997	0.565569	0.99996	8.55387	3.09658	1.24039e-08	11.2714	3.49459	1.64014e-12
IL4I1	ENSG00000104951	20.9256	4.3872	0	442.579	8.78979	0	15.2899	3.9345	0
ITIH4	ENSG00000055955	-5.24464	-2.39084	0.47746	1.94695	0.961214	0.907107	11.2519	3.49209	0.00317
ARFGEF1	ENSG00000066777	-1.04044	-0.0571941	0.99996	-1.12409	-0.168756	0.861205	-1.05107	-0.0718574
ACSM2B	ENSG00000066813
ZFAT	ENSG00000066827	1.06804	0.0949658	0.99996	-1.13617	-0.18418	0.999972	-1.02158	-0.0307995
LINC00298	ENSG00000235665	1.58816	0.667358	0.996754	18.2731	4.19165	2.42015e-12	11.1594	3.48019	0
STAG3	ENSG00000066923	1.79907	0.847251	0.0929464	2.68194	1.42327	0.0363885	-1.85205	-0.88912
TNF	ENSG00000232810	30.0282	4.90825	4.41521e-13	45.7257	5.51493	0	10.5305	3.39651	0
KCNN1	ENSG00000105642	17.2202	4.10603	0.000890998	5.58212	2.48081	0.0302596	1.06244	0.0873769
DDX3Y	ENSG00000067048	-3.77886	-1.91795	0.99996	-3.89784	-1.96268	0.999972
RP5-966M1.6	ENSG00000243696	17.2106	4.10523	0.00111977	227.517	7.82983	0.0326424	-1.36609	-0.450055
SAA2-SAA4	ENSG00000255071	88.9215	6.47446	0	270.402	8.07896	0	3.55418	1.82952	0
BEST3	ENSG00000127325	-1.86562	-0.899657	0.99996	1.99033	0.993011	0.571602	11.0934	3.47164	5.33239e-05
AC073987.1	ENSG00000229209	-1.48604	-0.571471	0.99996	5.80811	2.53807	0.220744	11.0616	3.46748	0.00578
PPAP2A	ENSG00000067113	1.20973	0.274688	0.889691	1.22495	0.292721	0.870881	-1.20973	-0.274685
CXCR4	ENSG00000121966	51.4398	5.68481	0.227024	40.6129	5.34387	1.41263e-07	11.0613	3.46745	1.51955e-08
HIST2H4B	ENSG00000182217	-8.07143	-3.01282	0.0165297	-6.26327	-2.64692	0.093693	11.0556	3.46671	0.000725117
PHKA1	ENSG00000067177	-1.22158	-0.288752	0.650667	-1.39071	-0.475826	0.0693457	1.0947	0.130529
CCAT1	ENSG00000247844	134.292	7.06923	0	743.673	9.53853	0	2.18876	1.13012	0
KRT24	ENSG00000167916	-10.9466	-3.45241	1.12837e-11	-25.9371	-4.69695	0	3.67666	1.87839	0.000712278
RP11-10J21.4	ENSG00000253307	17.8997	4.16186	0.647845	1.06039	0.0845912	0.999972	11.0296	3.46331	0.00173
POU2F3	ENSG00000137709	-1.2918	-0.36938	0.99996	1.63817	0.712086	0.135609	10.9904	3.45817	0
SDC2	ENSG00000169439	16.9016	4.07909	0	36.2092	5.17828	0	1.24186	0.312505
GCH1	ENSG00000131979	1.22684	0.294942	0.95103	8.43833	3.07696	0	10.933	3.45062	0
DNTTIP2	ENSG00000067334	1.17543	0.233192	0.728924	-1.85459	-0.8911	2.5954e-07	-1.00992	-0.0142399
METTL22	ENSG00000067365	-1.28965	-0.366983	0.407358	-1.62846	-0.703508	0.000575164	1.33963	0.42183
HS3ST1	ENSG00000002587	-1.01947	-0.0278194	0.99996	4.38699	2.13323	0	10.9317	3.45045	0
TRO	ENSG00000067445	-2.23083	-1.15758	0.452866	-5.47459	-2.45275	0.0352404	-3.036	-1.60217
CGA	ENSG00000135346	-1.73159	-0.792095	0.99996	-2.57886	-1.36674	0.4691	10.9027	3.44662	0.02672
IQSEC3	ENSG00000120645	16.8083	4.0711	0.00689272	4.89722	2.29196	0.22027	-1.31041	-0.390017
DHX8	ENSG00000067596	-1.31268	-0.392518	0.133385	-1.26381	-0.337777	0.162005	-1.02381	-0.0339419
PMS2P4	ENSG00000067601	1.07646	0.106298	0.99996	1.06657	0.0929768	0.999972	-1.028	-0.0398357
CFI	ENSG00000205403	169.435	7.40459	0	486.068	8.92501	0	1.72977	0.790579	2.55682e-10
ZFY	ENSG00000067646	-3.77886	-1.91795	0.99996	1.48023	0.565823	0.999972	6.98301	2.80385
EBI3	ENSG00000105246	12.696	3.6663	0.119545	35.8013	5.16194	2.59834e-07	10.8617	3.44118	3.0218e-08
ADPRM	ENSG00000170222	-4.09884	-2.03521	0.0464982	-1.95149	-0.96458	0.0122117	10.8129	3.43468	0.000181225
RNF223	ENSG00000237330	1.09362	0.129115	0.99996	-1.12506	-0.170005	0.999972	10.7872	3.43125	0
EMILIN3	ENSG00000183798	3.25092	1.70085	0.130885	4.8996	2.29266	0.0580038	-1.07885	-0.109489
KRT81	ENSG00000205426	-1.10236	-0.140594	0.99996	1.42421	0.510159	0.784286	10.733	3.42398	3.14148e-08
PDZD4	ENSG00000067840	1.13799	0.18649	0.99996	1.61253	0.68933	0.907107	1.16766	0.223621
ATP2B3	ENSG00000067842
OVOL1	ENSG00000172818	-1.71534	-0.778492	0.080159	-1.0301	-0.0427818	0.999972	10.7236	3.42272	0
CBFB	ENSG00000067955	1.01264	0.018128	0.99996	1.09671	0.133183	0.999972	1.02999	0.0426338
PDK3	ENSG00000067992	1.48063	0.56621	0.21118	2.24313	1.16551	0.000455386	1.18418	0.243887
KPRP	ENSG00000203786	-34.8147	-5.12163	9.03994e-11	-25.1925	-4.65492	0	10.7211	3.42239	0.000249685
KIAA1456	ENSG00000250305	16.2815	4.02516	5.99448e-14	120.915	6.91785	1.03258e-05	-1.71158	-0.775326
DDO	ENSG00000203797	35.1576	5.13576	1.77428e-07	3268.97	11.6746	7.92602e-05	8.14832	3.0265	0
CACNG8	ENSG00000142408	-1.13273	-0.179799	0.99996	3.57747	1.83894	0.0867671	10.6353	3.41078	3.78475e-05
RASD1	ENSG00000108551	2.21603	1.14798	0.447176	9.00129	3.17013	4.01777e-12	10.6036	3.40648	0
HEATR6	ENSG00000068097	-1.20347	-0.267194	0.564445	-1.31518	-0.395258	0.166426	-1.01004	-0.0144063
COASY	ENSG00000068120	1.0167	0.0238968	0.99996	1.34361	0.426118	0.0528459	1.11813	0.161083
KB-1991G8.1	ENSG00000253217	16.0801	4.00721	1.06368e-05	10.1488	3.34323	0.000452372	1.05682	0.0797332
ETV7	ENSG00000010030	10.6375	3.41109	1.59321e-08	48.969	5.6138	0	26.5398	4.73009	0
OTUD5	ENSG00000068308	-1.09531	-0.131336	0.99996	1.0758	0.105415	0.999972	1.21833	0.284908
MMP13	ENSG00000137745	10.1559	3.34424	8.64247e-10	134.862	7.07534	0	26.9452	4.75196	0
TBC1D25	ENSG00000068354	-1.18367	-0.243264	0.724318	-1.29146	-0.369003	0.201474	-1.03314	-0.0470378
ACSL4	ENSG00000068366	-1.08599	-0.119006	0.99996	1.02408	0.0343223	0.999972	1.1945	0.256404
IMPA1P	ENSG00000251521	1.3103	0.389901	0.99996	11.9392	3.57763	8.14749e-05	10.4672	3.3878	6.15086e-07
GPKOW	ENSG00000068394	-1.0128	-0.0183561	0.99996	-1.17722	-0.235389	0.667363	1.30171	0.380404
CTB-91J4.1	ENSG00000267118	-4.40459	-2.13901	0.33354	-3.20709	-1.68126	0.0409624	10.4554	3.38617	0.00278
MT1M	ENSG00000205364	-39.5012	-5.30382	0	-5.36048	-2.42236	2.0549e-08	10.4503	3.38547	9.41178e-09
HIST1H1D	ENSG00000124575	15.8266	3.98428	0.013922	11.6016	3.53626	0.0441274	-1.161	-0.215362
REEP1	ENSG00000068615	-1.0617	-0.0863714	0.99996	-2.19162	-1.132	0.517281	3.76553	1.91285
ATP11A	ENSG00000068650	1.12742	0.173019	0.961161	1.12141	0.165314	0.925037	-1.23212	-0.301145
SCN3A	ENSG00000153253	-4.75762	-2.25024	0.241917	-2.00967	-1.00696	0.521238	10.4351	3.38338	0.000373909
ID4	ENSG00000172201	1.27885	0.354842	0.99996	4.6439	2.21534	5.5727e-11	10.3955	3.37788	0
RP11-474P2.2	ENSG00000258096	-3.4008	-1.76588	0.636881	103.552	6.69421	0.0907035	10.2916	3.36339	0.00307
RP11-400K9.3	ENSG00000254204	15.7334	3.97576	0.000489738	140.528	7.13471	0.0542734	-1.27673	-0.352449
USP18	ENSG00000184979	15.7073	3.97336	0	49.3214	5.62414	0	17.3824	4.11956	0
SRBD1	ENSG00000068784	-1.182	-0.241233	0.748005	-1.26977	-0.344567	0.285331	1.03206	0.0455278
CEACAM1	ENSG00000079385	-1.45294	-0.538972	0.0346895	3.64745	1.86689	0	10.2502	3.35758	0
KIF2A	ENSG00000068796	1.09329	0.128682	0.99996	1.02349	0.0334945	0.999972	-1.11127	-0.152208
RASGRP2	ENSG00000068831	1.67981	0.7483	0.99996	-1.0161	-0.0230429	0.999972	-2.80672	-1.48888
PSME4	ENSG00000068878	1.11567	0.157914	0.99996	1.08788	0.121521	0.999972	1.1721	0.229094
IFT80	ENSG00000068885	-2.673	-1.41846	0.667527	-1.04347	-0.0613845	0.999972	5.11163	2.35378
CD248	ENSG00000174807	15.7034	3.973	0.0113214	51.4417	5.68487	0.222475	-1.98432	-0.988646
VNN3	ENSG00000093134	35.783	5.1612	0.000142059	1613.88	10.6563	0.000466114	7.59468	2.92499	0
CD5L	ENSG00000073754	2.05124	1.03649	0.99996	19.365	4.27538	0.0407842	10.1842	3.34826	0.00306
PYGM	ENSG00000068976	5.76428	2.52714	0.299214	-2.61084	-1.38452	0.991563	-5.75838	-2.52566
PAGE1	ENSG00000068985
RP11-17J14.2	ENSG00000266495	15.6777	3.97064	0.0003995	14.7725	3.88484	0.0870427	-3.0743	-1.62026
TRPC7	ENSG00000069018	1.38284	0.467634	0.99996	1.18786	0.248366	0.999972	-2.73831	-1.45329
CXCL17	ENSG00000189377	-1.21786	-0.284352	0.99996	3.98989	1.99635	0.000711961	10.1737	3.34677	7.2392e-15
GPR116	ENSG00000069122	-1.1055	-0.144706	0.99996	-8.03911	-3.00704	0.0344573	-2.18078	-1.12485
POU5F1	ENSG00000204531	15.6121	3.96459	0	21.2854	4.41179	0	-1.1539	-0.206512
ADAM7	ENSG00000069206
NPIPB7	ENSG00000233232	1.14964	0.201182	0.99996	7.5551	2.91745	0.10316	10.1688	3.34608	0.00535
SOD3	ENSG00000109610	15.5464	3.95851	1.98119e-13	8.34558	3.06101	5.01863e-09	1.05239	0.0736694
VPS35	ENSG00000069329	1.0499	0.0702587	0.99996	1.05913	0.0828795	0.999972	-1.07366	-0.102534
DNAJA2	ENSG00000069345	-1.10381	-0.142493	0.99996	1.06655	0.0929562	0.999972	1.21653	0.282775	0.05898
FAT3	ENSG00000165323	15.4431	3.9489	2.80647e-05	5.05773	2.33849	0.0257386	-1.37093	-0.455154
KCNAB2	ENSG00000069424	-1.68215	-0.750304	0.216575	-2.10272	-1.07226	0.172845	-2.3149	-1.21095
FA2H	ENSG00000103089	1.04506	0.063592	0.99996	1.5721	0.652695	0.0634776	10.0426	3.32806	0
WFDC2	ENSG00000101443	154.789	7.27416	0	628.851	9.29658	0	1.70241	0.767582	3.90097e-06
CLEC2D	ENSG00000069493	-1.14417	-0.194298	0.99996	1.64984	0.722326	0.12602	1.11646	0.158934
FUNDC1	ENSG00000069509	1.25225	0.324518	0.610354	1.2259	0.293847	0.535943	1.05853	0.0820688
ELMO1	ENSG00000155849	15.2261	3.92847	2.63593e-14	7.26992	2.86194	4.46143e-06	-1.1508	-0.202639
FAM46C	ENSG00000183508	1.1669	0.222683	0.99996	6.40974	2.68027	6.31833e-10	10.0228	3.32522	0
DRD4	ENSG00000069696	-1.43812	-0.524187	0.99996	-3.83458	-1.93907	0.228727	-2.49948	-1.32163
UGT2B17	ENSG00000197888	15.2224	3.92812	9.52752e-06	6.65566	2.73458	0.0175075	-1.72589	-0.787339
KIAA1107	ENSG00000069712	1.05109	0.0718863	0.99996	1.88085	0.911383	0.0328383	1.06121	0.0857161
SLC28A1	ENSG00000156222	15.2086	3.92682	0.0143578	51.6615	5.69102	0.20809	-1.79973	-0.847777
OR2A9P	ENSG00000228960	-11.8014	-3.56089	4.21495e-05	4.71551	2.23741	0.25007	10.0133	3.32385	0.01434
ATP1B3	ENSG00000069849	1.01338	0.0191799	0.99996	1.10834	0.148404	0.937554	-1.00312	-0.00449143
NEDD4	ENSG00000069869	-1.18453	-0.244315	0.649097	1.09353	0.128998	0.999972	1.15068	0.20249	0.27646
PIGB	ENSG00000069943	1.06123	0.0857381	0.99996	1.11572	0.157972	0.999972	1.02927	0.0416179
MAPK6	ENSG00000069956	-1.29468	-0.372591	0.158943	-1.14727	-0.198206	0.683092	1.08517	0.117925
GNB5	ENSG00000069966	-1.01638	-0.0234372	0.99996	1.18346	0.243013	0.635261	-1.08544	-0.118277
DUOXA2	ENSG00000140274	-1.62646	-0.701735	0.352243	7.92928	2.98719	0	10.0025	3.32229	0
CECR5	ENSG00000069998	-1.06451	-0.0901855	0.99996	-1.27626	-0.351919	0.339325	-1.14448	-0.194694
UFD1L	ENSG00000070010	1.17625	0.234194	0.732181	1.08716	0.120564	0.999972	1.05816	0.0815618
DUOX2	ENSG00000140279	1.04039	0.0571214	0.99996	15.5583	3.95961	0	9.95128	3.31488	0
GUCY2C	ENSG00000070019	1.07954	0.110415	0.99996	2.9549	1.56311	0.429259	-1.22449	-0.292176
SCT	ENSG00000070031	-3.54979	-1.82773	0.99996
PHRF1	ENSG00000070047	1.08696	0.120302	0.99996	-1.34012	-0.422362	0.0439854	-1.15693	-0.210308
NRCAM	ENSG00000091129	15.073	3.9139	0	10.7421	3.4252	0	-1.00842	-0.0121011
CCDC60	ENSG00000183273	14.9291	3.90006	1.94739e-08	14.0642	3.81396	9.38061e-05	-1.74522	-0.803406
FILIP1	ENSG00000118407	-1.45149	-0.537533	0.99996	1.78093	0.832628	0.839511	1.86391	0.898332
PTPN3	ENSG00000070159	1.31864	0.39905	0.13921	1.36967	0.453832	0.0197753	1.14996	0.201585
SPTB	ENSG00000070182	1.28996	0.36733	0.348246	1.47848	0.564117	0.0219102	-1.03024	-0.0429828
ZBTB32	ENSG00000011590	-2.90957	-1.5408	0.617088	1.4374	0.523458	0.999972	9.85494	3.30085	1.39583e-05
FGF10	ENSG00000070193	3.19717	1.67679	0.99996	3.73334	1.90047	0.999972	1.12573	0.170856
CXCL9	ENSG00000138755	9.14101	3.19235	0.0939435	29.2414	4.86994	9.78864e-08	9.83065	3.29729	2.0173e-08
TMEM260	ENSG00000070269	1.0775	0.107693	0.99996	-1.09767	-0.134441	0.999972	-1.05118	-0.0720059
SMG6	ENSG00000070366	-1.17615	-0.234074	0.718044	1.12774	0.173439	0.763547	1.087	0.120355
EXOC5	ENSG00000070367	-1.16561	-0.22108	0.772068	-1.0706	-0.09842	0.999972	1.20526	0.26934
RP11-770G2.5	ENSG00000255404	-1.41115	-0.496867	0.706344	1.27996	0.356101	0.316044	9.82031	3.29577	0
FGF22	ENSG00000070388	-1.19002	-0.250991	0.99996	2.85542	1.5137	0.792754	1.00309	0.00445482
HERC5	ENSG00000138646	8.3744	3.06599	0	21.6408	4.43568	0	29.7307	4.89388	0
DGCR2	ENSG00000070413	1.06011	0.0842139	0.99996	1.15201	0.204153	0.693682	-1.06119	-0.0856838
RNF126	ENSG00000070423	-1.02957	-0.0420433	0.99996	-1.17842	-0.236849	0.545684	1.06351	0.0888339
LCE3E	ENSG00000185966	-5.6961	-2.50997	0.234356	-1.74033	-0.79936	0.676876	9.78052	3.28991	0.000245021
ZXDC	ENSG00000070476	-1.10687	-0.146481	0.99996	-1.25265	-0.324982	0.24781	-1.07108	-0.0990683
JMJD6	ENSG00000070495	1.35958	0.443163	0.16355	1.31209	0.391867	0.270781	1.26917	0.343885
POLB	ENSG00000070501	-1.05591	-0.0784868	0.99996	-1.03368	-0.047783	0.999972	1.10808	0.148065
ST6GALNAC1	ENSG00000070526	1.35738	0.440823	0.748024	2.96464	1.56786	0.00796872	-1.00113	-0.00163364
RP11-527L4.5	ENSG00000267166	7.8634	2.97515	0.90331	18.4099	4.20241	0.0485773	9.77152	3.28858	0.00582
FRMPD1	ENSG00000070601
GBA2	ENSG00000070610	1.27236	0.347504	0.258029	1.4529	0.538935	0.00690305	1.24844	0.320127
RP11-104H15.10	ENSG00000272884	14.6389	3.87174	0.00208143	151.092	7.23929	0.0500413	-1.35622	-0.439592	0.29563
AC104777.2	ENSG00000236049	-2.19174	-1.13208	0.61043	3.51102	1.81189	0.00625081	9.71054	3.27955	4.86836e-09
AP3M2	ENSG00000070718	-1.00173	-0.00248707	0.99996	1.24265	0.313416	0.446318	-1.13832	-0.186902
RP11-112H10.4	ENSG00000264672	14.605	3.86839	0.00602517	333.325	8.38078	0.0130197	2.65155	1.40684
RND1	ENSG00000172602	2.58505	1.37019	0.162735	10.5488	3.39901	0	9.68881	3.27632	0
CHAT	ENSG00000070748	-13.8862	-3.79558	0.604339
RP11-757G1.6	ENSG00000250508	-1.47609	-0.561783	0.99996	10.747	3.42586	2.60554e-07	9.64763	3.27018	0
SAA1	ENSG00000173432	83.9972	6.39227	0	188.422	7.55782	0	2.94065	1.55613	0
NRG2	ENSG00000158458	1.64786	0.720592	0.951897	16.9555	4.08368	0	9.63501	3.26829	0
HMGN2P46	ENSG00000179362	1.0426	0.0601804	0.99996	6.82767	2.77139	8.39144e-07	9.62651	3.26701	9.8194e-11
DMBT1	ENSG00000187908	115.865	6.8563	0	181.106	7.50069	0	2.03535	1.02527	0
RP11-113D6.6	ENSG00000255470	-1.13112	-0.17775	0.99996	54.9527	5.78012	0.000751115	9.57091	3.25866	0.000133638
CAMK2A	ENSG00000070808	-2.74865	-1.45872	0.396401	1.81062	0.856484	0.999972	-1.13863	-0.187293
TCOF1	ENSG00000070814	1.17326	0.230519	0.711087	-1.1833	-0.242811	0.513499	-1.10908	-0.149367
KCNQ4	ENSG00000117013	2.74827	1.45852	0.618645	5.85166	2.54885	0.000371219	9.55957	3.25695	5.1464e-09
OSBPL3	ENSG00000070882	1.17886	0.237386	0.690872	1.2944	0.372287	0.146935	1.15479	0.207631
EPHA8	ENSG00000070886	-2.50367	-1.32404	0.616568	-9.78848	-3.29109	0.0158688	-2.89045	-1.53129
SLC12A3	ENSG00000070915	-1.01038	-0.0148947	0.99996	2.27227	1.18414	0.367452	2.51387	1.32991
RAD18	ENSG00000070950	1.1686	0.224775	0.966457	-1.24135	-0.311913	0.348309	-1.1627	-0.217475
RP11-562A8.4	ENSG00000259298	14.3937	3.84736	0.00166761	10.7078	3.42059	0.0016266	1.33794	0.420018
TRPM5	ENSG00000070985				1.52409	0.607948	0.999972	6.96575	2.80028
SPRR2A	ENSG00000241794	14.3694	3.84493	0	2.63657	1.39866	1.90418e-13	1.15547	0.208486	0.32739
KB-1639H6.4	ENSG00000250929	7.8634	2.97515	0.90331	10.2335	3.35523	0.0792841	9.55817	3.25673	0.00501
DUSP5	ENSG00000138166	-3.08175	-1.62375	0	1.22828	0.296643	0.325751	9.53692	3.25352	0
RPL31	ENSG00000071082	-1.04274	-0.0603838	0.99996	1.24851	0.32021	0.408068	1.31778	0.39811
WDR1	ENSG00000071127	-1.00412	-0.00593728	0.99996	-1.53302	-0.616375	0.00856306	-1.02018	-0.0288288	0.42322
SNX13	ENSG00000071189	-1.01853	-0.0264915	0.99996	-1.1047	-0.14365	0.999972	-1.08402	-0.116396
MS4A12	ENSG00000071203	3.83969	1.94099	0.99996	3.76099	1.91111	0.999972	1.12875	0.174722
ARHGAP10	ENSG00000071205	-1.10976	-0.15025	0.99996	-1.44808	-0.534146	0.01303	1.17558	0.233378
SPATA21	ENSG00000187144	14.3439	3.84236	0.000157048	1.59874	0.676938	0.786295	-1.31013	-0.389713
ING3	ENSG00000071243	1.07301	0.101661	0.99996	-1.12554	-0.170611	0.999972	1.13178	0.178591
ZNF788_1	ENSG00000188474	14.2972	3.83766	0.00983269	38.666	5.27299	0.370928	-11.7777	-3.55799
RP11-848P1.2	ENSG00000264456	-1.31481	-0.394856	0.99996	13.4294	3.74733	0.0179645	9.50885	3.24927	0.0014
TOX3	ENSG00000103460	14.1276	3.82045	0.0177964	25.3258	4.66254	0.000130852	2.85817	1.51509
SEL1L	ENSG00000071537	-1.3398	-0.422014	0.160818	-1.41971	-0.505598	0.0333076	-1.14995	-0.201573
RP1-74M1.3	ENSG00000272796	14.0369	3.81116	9.21775e-06	132.872	7.05389	0.0598524	-2.34593	-1.23016
FILIP1L	ENSG00000168386
RP11-195E2.1	ENSG00000230847	14.0211	3.80953	0.0204004	1.00372	0.00535991	0.999972	-1.80751	-0.854003
PDE4B	ENSG00000184588	2.33359	1.22255	0.660708	12.9621	3.69623	4.39879e-07	9.46443	3.24252	2.0665e-08
DAZAP1	ENSG00000071626	-1.26044	-0.333932	0.255306	-1.43024	-0.516259	0.00803645	-1.15328	-0.20574
KLRC3	ENSG00000205810	13.9612	3.80335	0.00368467	15.0296	3.90973	0.0920077	-2.03644	-1.02605
PRLH	ENSG00000071677
TRAF1	ENSG00000056558	-1.16233	-0.217025	0.99996	2.2399	1.16344	1.43523e-08	9.4608	3.24196	0
HES7	ENSG00000179111	-5.96599	-2.57676	0.00915684	1.66062	0.731724	0.800967	9.45927	3.24173	1.01469e-05
FAM3A	ENSG00000071889	-1.09335	-0.128755	0.99996	-1.05309	-0.0746289	0.999972	-1.1041	-0.142871
OR52K3P	ENSG00000225101	7.79381	2.96233	0.0377152	29.2187	4.86882	0	29.2756	4.87163	0
CCL4	ENSG00000129277	7.41913	2.89125	0.927563	2.52256	1.33489	0.6199	9.44541	3.23961	0.00539
C1orf68	ENSG00000198854	2.47297	1.30624	0.812264	5.88748	2.55765	0.00222934	9.4076	3.23383	4.55094e-07
CDH12P1	ENSG00000254335	-1.81066	-0.856513	0.99996	1.61928	0.695354	0.999972	-2.09218	-1.06501
PDCD2	ENSG00000071994	-1.01391	-0.0199329	0.99996	-1.38287	-0.467667	0.0280577	1.00661	0.00950306
RP11-7F17.1	ENSG00000243225	13.6059	3.76616	0	5.63854	2.49532	1.08393e-11	1.43034	0.516354
CTD-2020K17.1	ENSG00000267121	3.58567	1.84224	0.11667	5.28602	2.40218	4.19857e-07	9.30803	3.21848	5.66089e-14
TMEM106A	ENSG00000184988	1.0169	0.0241798	0.99996	5.36979	2.42487	0	9.30619	3.21819	0
LPHN1	ENSG00000072071	1.04674	0.0659077	0.99996	1.33689	0.418883	0.984546	1.08525	0.11803
SPP2	ENSG00000072080	-7.04979	-2.81758	0.402386	-1.17072	-0.227392	0.999972	3.5912	1.84446
HSD11B1	ENSG00000117594	6.87529	2.78142	6.04992e-07	42.8132	5.41998	0	32.334	5.01498	0
C3AR1	ENSG00000171860	10.1978	3.35018	6.30213e-05	503.834	8.9768	0	21.6045	4.43326	0
LINC01139	ENSG00000215808	144.134	7.17127	0	163.14	7.34997	0	1.50539	0.590133	0.00281
UBXN10	ENSG00000162543	13.3856	3.74261	9.57069e-12	17.5388	4.13248	2.00845e-07	-1.71067	-0.774561
RNU1-2	ENSG00000207005	13.376	3.74158	1.14441e-11	23.7817	4.57178	8.39094e-13	1.4228	0.508734
LIMS2	ENSG00000072163	-2.60728	-1.38254	0.480752	-22.5957	-4.49797	0.00257769	-4.99154	-2.31949
ASIC4	ENSG00000072182	-2.08411	-1.05943	0.99996	6.14246	2.61882	0.921706	-1.27925	-0.355294
CTD-3193K9.4	ENSG00000267042	3.83969	1.94099	0.99996	7.0103	2.80948	0.405553	9.21738	3.20436	0.02511
LNX1	ENSG00000072201
ACTBL2	ENSG00000169067	13.3614	3.73999	3.12716e-09	1.87773	0.908992	0.424015	-1.70367	-0.768642	0.08767
TFRC	ENSG00000072274	1.29976	0.378242	0.628864	-1.1494	-0.200882	0.943948	1.02603	0.0370748
RGS2	ENSG00000116741	-2.05116	-1.03644	7.14706e-06	-1.86635	-0.90022	1.75975e-06	9.21161	3.20345	0
TRPC5	ENSG00000072315	-1.77806	-0.830307	0.766491	-1.77056	-0.824206	0.894222	-1.12836	-0.174223
AP001055.1	ENSG00000267913	-3.96896	-1.98876	0.682296	2.24221	1.16492	0.817037	9.16598	3.19629	0.01276
TBX4	ENSG00000121075	-6.20772	-2.63406	0.229541	-1.77472	-0.827588	0.865681	9.14772	3.19341	0.0066
MPP5	ENSG00000072415	-1.41392	-0.499703	0.200819	-1.45254	-0.538582	0.046369	1.32184	0.402547
GLDCP1	ENSG00000248590	13.3354	3.73718	0	17.922	4.16366	1.05606e-10	-1.49779	-0.582838
ASAH2C	ENSG00000072444	-1.15278	-0.205119	0.99996	-1.19761	-0.26016	0.999972	1.64855	0.721198
SMC1A	ENSG00000072501	1.08264	0.11456	0.99996	-1.23411	-0.303467	0.28808	-1.19433	-0.256206
LRRC31	ENSG00000114248	8.85712	3.14684	0.863111	5.45101	2.44652	0.237804	9.13452	3.19133	0.00659
AC008063.3	ENSG00000233397	1.44586	0.531932	0.99996	131.29	7.03662	0.0595544	9.09566	3.18518	0.00178
C1R	ENSG00000159403	116.747	6.86724	0	425.488	8.73298	0	1.82499	0.867892	5.51794e-09
CHFR	ENSG00000072609	1.09739	0.134072	0.99996	-1.07446	-0.103618	0.999972	-1.04129	-0.0583703
APOL3	ENSG00000128284	18.315	4.19495	0	225.582	7.81751	0	11.0346	3.46397	0
CACNA1A	ENSG00000141837	3.57371	1.83742	0.066455	23.0513	4.52678	0	9.037	3.17584	0
FCGR2B	ENSG00000072694	1.29666	0.374804	0.99996	-1.97853	-0.984428	0.999972	-10.0649	-3.33126
NFATC3	ENSG00000072736	1.12476	0.169611	0.988077	1.25725	0.330267	0.317569	-1.19172	-0.253049
TRNT1	ENSG00000072756	1.21077	0.275926	0.717763	-1.11416	-0.155953	0.999972	1.02642	0.0376191
OR2W3	ENSG00000238243	13.1364	3.7155	1.52345e-07	2.92248	1.54719	0.0557647	-1.3232	-0.404029
KRT27	ENSG00000171446	-4.09335	-2.03328	0.520734	1.68137	0.749637	0.999972	9.02929	3.17461	0.01558
FBXW11	ENSG00000072803	-1.0082	-0.0117784	0.99996	-1.06704	-0.0936161	0.999972	1.05832	0.0817813
ACAP1	ENSG00000072818	-1.37261	-0.456917	0.717763	-1.64907	-0.721653	0.354506	-1.13641	-0.184479
RP4-756G23.5	ENSG00000235513	-2.20923	-1.14354	0.914415	6.42117	2.68284	0.000916258	9.02921	3.1746	1.06067e-05
EVC	ENSG00000072840	-1.31907	-0.399518	0.133153	1.14138	0.190773	0.758831	-1.01013	-0.0145451
ST8SIA4	ENSG00000113532	-30.5718	-4.93413	4.33385e-14	-6.01528	-2.58863	5.58208e-07	8.97793	3.16638	5.36641e-05
RPLP0P2	ENSG00000243742	-2.49865	-1.32115	0.0297438	1.91022	0.933741	0.00227892	8.97107	3.16528	0
STX11	ENSG00000135604	1.5966	0.674999	0.781562	3.3453	1.74213	5.16566e-06	8.93961	3.16021	0
MRVI1	ENSG00000072952	1.08256	0.114441	0.99996	-8.70413	-3.1217	2.09025e-06	1.8522	0.889237
RP11-327F22.2	ENSG00000261644	1.70539	0.770101	0.99996	2.78721	1.47882	0.237568	8.91119	3.15562	9.45958e-05
AC098823.3	ENSG00000226125	-3.65437	-1.86962	0.245061	1.3287	0.41002	0.999972	8.90716	3.15497	3.65807e-05
RP11-532F6.3	ENSG00000272463	14.5802	3.86594	0.0204402	63.697	5.99315	1.09083e-14	13.8246	3.78916	0
HILPDA	ENSG00000135245	1.61609	0.692508	0.110266	2.90183	1.53697	6.155e-10	1.81919	0.863299	7.94433e-05
XRCC1	ENSG00000073050	-1.04622	-0.0651807	0.99996	1.34697	0.429721	0.109459	1.13117	0.177814
AL031320.1	ENSG00000268402	12.8914	3.68833	4.33455e-05	1.83234	0.873689	0.331933	1.81993	0.86388
CFTR	ENSG00000001626	12.7868	3.67659	4.18015e-05	4.87859	2.28647	0.0413969	-1.50601	-0.59073
HNF1B	ENSG00000108753	140.234	7.13169	0	127.592	6.9954	0	1.4146	0.500392	0.00167
POLR2J4_2	ENSG00000272655	12.744	3.67175	1.35895e-07	6.94802	2.7966	0.000535294	1.14651	0.197247
PANX2	ENSG00000073150	1.43386	0.5199	0.593034	1.82905	0.871093	0.210059	-1.02938	-0.0417818
SELO	ENSG00000073169	1.23408	0.303439	0.405819	1.08414	0.116557	0.999972	-1.22774	-0.296005
TP63	ENSG00000073282	-1.39169	-0.476835	0.0792475	-1.34189	-0.424269	0.190639	1.02743	0.0390467
APOL4	ENSG00000100336	10.3633	3.37341	0	259.304	8.0185	0	18.7541	4.22913	0
RP11-96C23.14	ENSG00000272508	-46.1014	-5.52674	1.24472e-08	-7.0259	-2.81268	4.69895e-06	8.81035	3.1392	0.00898
ICAM2	ENSG00000108622	1.34114	0.423464	0.99996	16.1989	4.01782	1.87122e-08	8.80153	3.13775	1.28079e-09
HUNK	ENSG00000142149	1.22726	0.295439	0.99996	6.55135	2.71179	0.0029522	8.77501	3.1334	2.32198e-06
RNASE7	ENSG00000165799	-1.26989	-0.344707	0.708411	-1.8188	-0.862985	6.41921e-06	8.74838	3.12902	0
HILS1	ENSG00000188662	3.59741	1.84696	0.99996	-3.66465	-1.87368	0.780399	1.12572	0.170849
SMARCE1	ENSG00000073584	1.10536	0.144514	0.99996	-1.02903	-0.0412877	0.999972	1.011	0.0157826
IL1R2	ENSG00000115590	23.058	4.52719	0	2.65631	1.40942	0	8.29907	3.05295	0
RP11-473M20.16	ENSG00000261889	-1.48741	-0.572799	0.99996	3.6898	1.88354	0.0100388	8.61917	3.10755	5.01505e-08
RUNX3	ENSG00000020633	68.6224	6.10061	0	42.5859	5.4123	0	2.77111	1.47046	1.05846e-12
ADAM11	ENSG00000073670	-1.10431	-0.14314	0.99996	-3.63313	-1.86121	0.54983	-1.41255	-0.498301
PPP2R3A	ENSG00000073711	-1.17876	-0.237276	0.688962	-1.24107	-0.311584	0.344051	-1.21387	-0.27961
RP11-77K12.4	ENSG00000203472	12.5015	3.64403	6.83595e-11	14.2074	3.82857	0	1.1602	0.214375
RP11-390G14.1	ENSG00000248557	-6.38076	-2.67373	0.136087	2.64878	1.40533	0.57497	8.58355	3.10157	0.00413
NLGN4Y	ENSG00000165246	12.4432	3.63728	0.000980303	3.11149	1.63761	0.354921	-1.23469	-0.304145
RP11-1G11.2	ENSG00000253208	3.85931	1.94834	0.474329	126.305	6.98077	7.83562e-06	8.53701	3.09373	1.36072e-05
RP3-326I13.1	ENSG00000224294	12.4418	3.63713	0.0310817	3.56574	1.8342	0.390163	-1.1834	-0.242941
AC113189.5	ENSG00000233223	1.59027	0.669269	0.344995	9.28298	3.21459	0	8.53598	3.09356	0
SLC44A4	ENSG00000204385	1.73628	0.796002	0.820536	1.86678	0.900556	0.10316	8.53195	3.09288	0
CHRNA1	ENSG00000138435	60.8468	5.92711	0.200924	424.147	8.72842	0.00796178	8.52102	3.09103	2.32806e-06
POU5F1P3	ENSG00000235602	12.355	3.62702	9.76915e-05	6.61978	2.72678	0.0032927	-1.09493	-0.130834
FYB	ENSG00000082074	1.94564	0.960248	0.0982491	17.7774	4.15198	0	8.51313	3.08969	0
PMF1	ENSG00000160783	12.3328	3.62442	1.18251e-05	-2.51514	-1.33064	0.662716	-2.33946	-1.22618
NBPF21P	ENSG00000231382	21.2172	4.40716	2.94555e-11	102.902	6.68513	0	8.84148	3.14429	0
NSF	ENSG00000073969	1.10583	0.145127	0.99996	1.12745	0.173066	0.831703	1.06635	0.092685
NAA11	ENSG00000156269	12.3207	3.62302	0	15.7516	3.97743	0	-1.16617	-0.221775
FUT6	ENSG00000156413	12.1665	3.60484	0.031966	3.83858	1.94057	0.319791	-1.18091	-0.239894
RP11-356I2.1	ENSG00000234956	2.60012	1.37858	0.784531	25.0376	4.64602	0.000125547	8.43104	3.07571	7.40803e-05
CTA-384D8.35	ENSG00000272666	18.0904	4.17716	4.34335e-05	13.8568	3.79252	0	10.2636	3.35946	0
CLNS1A	ENSG00000074201	-1.2681	-0.342673	0.287692	-1.29839	-0.376729	0.0737254	1.01863	0.026629
YBX2	ENSG00000006047	12.1043	3.59744	0.0329125	5.09442	2.34892	0.383917	-2.05939	-1.04222
TEAD2	ENSG00000074219	1.45725	0.543248	0.0647437	3.10361	1.63395	3.17268e-14	1.14536	0.1958
GCKR	ENSG00000084734	-1.71618	-0.779199	0.904702	1.97309	0.98046	0.266344	8.41951	3.07374	2.68205e-08
CDH12P2	ENSG00000249230
AP000783.1	ENSG00000254667	58.3505	5.86667	0.000551499	84.3376	6.3981	1.40267e-07	2.95101	1.56121	0.00394
B4GALNT2	ENSG00000167080	12.0683	3.59314	0	9.48208	3.2452	3.01412e-12	-1.40326	-0.488786	0.05637
C17orf85	ENSG00000074356	-1.03524	-0.0499709	0.99996	-1.18306	-0.242519	0.624545	-1.01621	-0.0232037
SEMA7A	ENSG00000138623	1.36593	0.449885	0.583184	3.29523	1.72038	0	8.34526	3.06096	0
GIMAP5	ENSG00000196329	12.0431	3.59014	0.00532004	6.67991	2.73983	0.0031411	1.78784	0.838222
IL10	ENSG00000136634
NTN4	ENSG00000074527	-1.25107	-0.32316	0.599575	-1.29311	-0.370847	0.196089	1.0771	0.107146
RP11-588K22.2	ENSG00000260244	12.0306	3.58864	0.00128312	4.03813	2.01369	0.288121	-2.20504	-1.14081
AC012593.1	ENSG00000226994	12.0177	3.58709	1.38747e-05	7.26422	2.86081	0.0264449	-1.87897	-0.909939
DPP8	ENSG00000074603	1.01287	0.0184536	0.99996	1.01515	0.021698	0.999972	1.02425	0.0345694
ADAMTS9	ENSG00000163638	15.306	3.93603	8.97076e-15	3.19434	1.67552	1.28066e-11	11.1444	3.47825	0
ZNF532	ENSG00000074657	-1.28971	-0.367042	0.175166	-1.23566	-0.305277	0.26076	-1.08888	-0.122848
SCARF1	ENSG00000074660	4.07956	2.02841	0.38035	8.35134	3.06201	0.00445776	3.63059	1.8602
LMAN1	ENSG00000074695	-1.13737	-0.1857	0.916578	-1.27978	-0.355895	0.178536	-1.13223	-0.179163
NR1D1	ENSG00000126368	-1.24802	-0.319642	0.774474	1.29236	0.370005	0.17196	8.23186	3.04122	0
IPCEF1	ENSG00000074706	1.98212	0.987045	0.92088	-1.06277	-0.087829	0.999972	-1.34073	-0.423014
KRTAP3-2	ENSG00000212900				-23.1979	-4.53592	0.00186524	7.07474	2.82268
NOX3	ENSG00000074771	3.59741	1.84696	0.99996	3.73334	1.90047	0.999972	1.10557	0.144787
RP1-69M21.2	ENSG00000235643	-5.22056	-2.3842	0.586944	-15.4997	-3.95417	1.76523e-07	8.22028	3.03919	0.0214
SLC12A1	ENSG00000074803	1.65017	0.722614	0.99996	-1.14859	-0.199861	0.999972	-3.13139	-1.6468
C19orf10	ENSG00000074842	-1.04689	-0.0661154	0.99996	1.19545	0.257553	0.494414	1.14859	0.199861
TNFSF10	ENSG00000121858	17.9387	4.16501	0	175.822	7.45797	0	9.07543	3.18197	0
CX3CL1	ENSG00000006210	12.0864	3.59531	0	147.923	7.2087	0	11.9343	3.57704	0
ARHGEF10L	ENSG00000074964	-1.04607	-0.0649855	0.99996	-1.39149	-0.476626	0.174376	-1.21206	-0.277463
TXK	ENSG00000074966	4.022	2.00791	0.0737895	1.93617	0.953202	0.807971	1.1951	0.257127
WSCD2	ENSG00000075035	10.4276	3.38234	0.780281	-5.31635	-2.41044	0.535696	-2.83028	-1.50095
KCNQ2	ENSG00000075043	-1.8695	-0.902652	0.99996	-2.26704	-1.18081	0.994672	-1.67867	-0.747322
TTLL6	ENSG00000170703	-1.75264	-0.809533	0.99996	2.4654	1.30182	0.675605	8.11496	3.02058	0.00868
ACTR6	ENSG00000075089	1.25688	0.329844	0.644675	1.40161	0.487087	0.109472	1.19864	0.261401
OR7E14P	ENSG00000184669	11.8932	3.57206	1.02384e-09	8.49091	3.08592	0.000106915	-1.1055	-0.144699
CLDN1	ENSG00000163347	11.8863	3.57122	0	2.58845	1.37209	1.41521e-10	1.3183	0.398683
CTC-490G23.4	ENSG00000272396	11.8405	3.56566	5.79491e-13	23.2904	4.54166	3.21607e-12	1.1811	0.240126	0.55832
NUP37	ENSG00000075188	1.04026	0.0569477	0.99996	-1.10482	-0.143812	0.999972	-1.25009	-0.322037
CD83	ENSG00000112149	-1.31524	-0.39533	0.99996	2.54965	1.3503	0.000487681	8.10873	3.01948	0
TMOD1	ENSG00000136842	11.6929	3.54757	1.18721e-05	3.871	1.95271	0.023635	-1.11613	-0.158508
VSIG2	ENSG00000019102	11.65	3.54226	5.06226e-06	10.0338	3.32679	0.000147626	1.08263	0.114542
DPF3	ENSG00000205683	11.621	3.53867	0	6.71368	2.7471	6.05998e-11	-1.12875	-0.174723
RP11-727M10.1	ENSG00000250532	-8.69319	-3.11989	0.0430885	1.33439	0.41618	0.999972	8.08484	3.01522	0.00554
PKIB	ENSG00000135549	-3.90987	-1.96712	2.2221e-07	-1.49732	-0.58238	0.08258	8.07569	3.01359	0
SLC19A3	ENSG00000135917	11.621	3.53866	0.036501	2.8011	1.48599	0.675871	-1.33884	-0.420981
WNT8B	ENSG00000075290	1.76325	0.818236	0.99996	1.26631	0.340634	0.999972	-1.07055	-0.0983474
ZNF638	ENSG00000075292	-1.0068	-0.00978374	0.99996	-1.00041	-0.000593556	0.999972	-1.07396	-0.102939
SLC25A40	ENSG00000075303	1.02342	0.0333995	0.99996	1.48243	0.567961	0.122595	1.04673	0.065884
RP11-355N15.1	ENSG00000259293	11.5761	3.53308	0.000637463	13.9682	3.80408	0.000316409	1.09742	0.134118
ADD2	ENSG00000075340	1.05812	0.0815044	0.99996	1.15998	0.214104	0.999972	1.02817	0.0400767
FGF4	ENSG00000075388
MSR1	ENSG00000038945	11.5748	3.53292	0.0010381	13.4458	3.74909	4.09418e-05	1.78147	0.833069	0.13981
VPS9D1	ENSG00000075399	1.21074	0.275885	0.769997	1.23668	0.30647	0.464341	1.21083	0.276002	0.15471
CTD-2369P2.2	ENSG00000175898	-1.74307	-0.801633	0.683476	7.24132	2.85625	0.00019833	8.05438	3.00977	6.4683e-11
PDGFRL	ENSG00000104213	3.54039	1.82391	0.0874963	38.5711	5.26945	1.62108e-14	8.043	3.00773	0
KCNH7	ENSG00000184611	2.02023	1.01452	0.775307	7.3473	2.87721	2.7566e-05	8.0414	3.00745	6.62836e-09
FNDC3B	ENSG00000075420	1.28354	0.360133	0.183844	1.40864	0.494303	0.0160357	1.12614	0.171383
CTD-2589H19.4	ENSG00000249908	11.5122	3.5251	0.00407703	2.17819	1.12313	0.567649	1.58294	0.662606	0.49468
CACNG5	ENSG00000075429				-2.84049	-1.50614	0.936023	4.02779	2.00999
CACNG4	ENSG00000075461	-2.34943	-1.23231	0.91494	-6.09528	-2.60769	0.182178	1.12881	0.174797
FRYL	ENSG00000075539	-1.17928	-0.237909	0.698135	-1.19581	-0.257992	0.520414	-1.02691	-0.0383075
TLR2	ENSG00000137462	10.7208	3.42234	0	111	6.79442	0	13.4541	3.74998	0
FSCN1	ENSG00000075618	-1.32459	-0.405546	0.14055	-1.1384	-0.187002	0.907107	-1.21813	-0.284668
ACTB	ENSG00000075624	-1.04489	-0.063356	0.99996	-1.57656	-0.656782	0.00778188	-1.11344	-0.155026	0.12404
RP11-561N12.7	ENSG00000271550	-1.41225	-0.497996	0.481546	3.04201	1.60503	0	8.00785	3.00141	0
PLD1	ENSG00000075651	-1.28542	-0.36224	0.432081	-1.23856	-0.308666	0.539617	-1.25586	-0.328679
ATP12A	ENSG00000075673	1.02421	0.0345185	0.99996	1.35452	0.437784	0.999972	2.07584	1.0537
AC002076.10	ENSG00000234695	23.4328	4.55046	0.51608	2.22975	1.15688	0.596341	7.99613	2.9993	0.00515
RNU1-28P	ENSG00000206588	2.14646	1.10196	0.783339	52.0755	5.70253	5.54012e-11	7.92262	2.98598	0.00254
RAB7A	ENSG00000075785	-1.34884	-0.43172	0.0921262	-1.24543	-0.316648	0.382283	1.13036	0.176777
C1orf168	ENSG00000187889	11.3774	3.5081	0.0374393	5.22665	2.38589	0.387747	-1.93607	-0.95313
ANKRD20A5P	ENSG00000186481	11.3616	3.5061	0.01435	1.33926	0.421436	0.999972	-1.63832	-0.712213
SART3	ENSG00000075856	1.02285	0.0325924	0.99996	-1.34729	-0.430064	0.0401941	1.04278	0.060433	0.80818
ARHGAP15	ENSG00000075884	1.20089	0.264099	0.99996	31.6167	4.98262	0.00812744	2.18692	1.1289	0.17539
TUBA3D	ENSG00000075886
PAX2	ENSG00000075891	-1.63257	-0.707148	0.99996	6.17222	2.62579	0.921706	1.12152	0.165459
EXOSC7	ENSG00000075914	-1.1214	-0.165307	0.99996	-1.5647	-0.645887	0.00282551	-1.07317	-0.101881
APOBEC3G	ENSG00000239713	1.22341	0.290907	0.710237	14.3105	3.839	0	7.87722	2.97769	0
MKRN2	ENSG00000075975	-1.26523	-0.339397	0.312594	-1.60705	-0.684414	0.00140065	-1.14037	-0.189497
CCDC180	ENSG00000197816	11.3391	3.50324	0.0011706	1.05217	0.0733645	0.999972	-80.1355	-6.32437
REXO2	ENSG00000076043	-1.09794	-0.134797	0.99996	-1.06535	-0.091322	0.999972	-1.04568	-0.0644357	0.29642
HCG4B	ENSG00000227262	-7.18512	-2.84501	0.00123496	-1.11304	-0.154503	0.999972	7.87407	2.97711	1.03672e-05
PHACTR3	ENSG00000087495	-5.24943	-2.39216	5.2653e-13	-2.09477	-1.06679	1.25909e-05	7.84791	2.97231	0
FBXO39	ENSG00000177294	36.9235	5.20647	0.00319308	522.268	9.02865	0.00550742	3.87634	1.9547	4.01694e-05
PTPN23	ENSG00000076201	-1.32731	-0.408507	0.129553	-1.92359	-0.943798	7.06092e-08	-1.1761	-0.234015
MLH1	ENSG00000076242	1.17987	0.238631	0.672491	-1.1798	-0.238545	0.604365	-1.18661	-0.246843
HRASLS	ENSG00000127252	11.3245	3.50138	0.00118471	21.3401	4.4155	0.0334843	-2.35814	-1.23765
FMO4	ENSG00000076258	-1.09955	-0.136907	0.99996	1.13801	0.186516	0.853858	1.22114	0.288224	0.06287
KLHL20	ENSG00000076321	-1.16414	-0.219261	0.87639	-1.10963	-0.150077	0.999972	1.01129	0.016195
RGS11	ENSG00000076344	3.19717	1.67679	0.99996	6.14457	2.61931	0.516541	7.67112	2.93944
RP11-813I20.2	ENSG00000258784	1.9523	0.965178	0.99996	4.53356	2.18064	0.121453	7.8129	2.96586	0.00129
PLXNA2	ENSG00000076356	1.19915	0.26201	0.603287	1.55576	0.637621	0.00064489	1.17884	0.237373
ITGB3_1	ENSG00000259207	11.3374	3.50302	1.03146e-09	13.1592	3.718	0	12.4203	3.63463	0
ANKRD13A	ENSG00000076513	-1.028	-0.0398363	0.99996	-1.28602	-0.36291	0.147273	1.07141	0.0995171
GLI2	ENSG00000074047	11.3084	3.49933	3.49542e-14	1.20839	0.273082	0.999972	-1.27105	-0.34602
SYNPO2	ENSG00000172403	1.95178	0.964788	0.179217	6.9597	2.79902	0	7.77656	2.95913	0
AC007750.5	ENSG00000236841	-2.74296	-1.45573	0.675648	6.3678	2.6708	0.0260596	7.77288	2.95845	0.000233561
TMPRSS2	ENSG00000184012	32.5607	5.02506	0	142.863	7.15849	0	4.20372	2.07167	0
GPATCH1	ENSG00000076650	1.05971	0.0836661	0.99996	-1.29334	-0.371103	0.453648	-1.10238	-0.140621
USP41	ENSG00000161133	2.10829	1.07607	0.99996	8.94938	3.16179	0.00434527	7.75601	2.95531	8.858e-05
RP11-264B17.3	ENSG00000261067	11.2627	3.49348	3.9229e-06	1.07381	0.102737	0.999972	-4.22025	-2.07733
MRGPRX4	ENSG00000179817	17.6805	4.14409	0.604186	129.107	7.01242	0.063401	7.7467	2.95358	0.00447
RP11-335I12.2	ENSG00000256072	98.1708	6.61722	0	3419.14	11.7394	7.13017e-05	1.38148	0.466211	0.02276
RP11-525K10.1	ENSG00000260706	-1.41581	-0.501626	0.99996	-1.81801	-0.862361	0.367094	7.66304	2.93792	7.22976e-07
CAMSAP3	ENSG00000076826	-1.27275	-0.347944	0.372709	-1.84104	-0.880523	4.45785e-06	1.097	0.133557
AC008268.2	ENSG00000237510	11.1736	3.48203	0.000652845	13.0762	3.70887	0.0406987	-2.09039	-1.06377
XAB2	ENSG00000076924	1.11009	0.150678	0.99996	-1.3436	-0.4261	0.0499154	1.07638	0.106185
MUC16	ENSG00000181143	87.2075	6.44638	0	35.4185	5.14643	0	1.55449	0.636443	0.00187
STXBP2	ENSG00000076944	1.07668	0.10659	0.99996	1.04051	0.0572976	0.999972	1.02806	0.0399267
MAP2K7	ENSG00000076984	-1.03414	-0.0484303	0.99996	-1.22097	-0.288027	0.350548	1.16193	0.216518
NMRK2	ENSG00000077009	2.10277	1.07229	0.99996	9.09598	3.18523	0.756829	1.14105	0.190361
DGKD	ENSG00000077044	-1.05698	-0.0799505	0.99996	1.03511	0.0497803	0.999972	-1.08627	-0.119377
SNCG	ENSG00000173267	11.1004	3.47254	0	6.06416	2.60031	0	-1.28001	-0.356158
ACTL6B	ENSG00000077080	3.19717	1.67679	0.99996	-9.10094	-3.18602	0.640919	-3.24463	-1.69805
RARB	ENSG00000077092	1.15131	0.203271	0.99996	-1.03327	-0.0472136	0.999972	-2.04561	-1.03253
AC005082.12	ENSG00000226816	11.0782	3.46966	0.00115496	4.9328	2.30241	0.40861	-3.17531	-1.6669
IL10RA	ENSG00000110324	1.6481	0.720806	0.99996	1.7157	0.7788	0.936381	8.74106	3.12781	0.000111378
PTX3	ENSG00000163661	4.24189	2.08471	0.0640011	19.1995	4.263	9.22154e-14	7.62097	2.92998	0
UBE2T	ENSG00000077152	1.61862	0.694768	0.0967176	1.71401	0.777376	0.0102462	-1.12838	-0.174254
PPP1R12B	ENSG00000077157	1.12212	0.166231	0.99996	-1.15862	-0.212404	0.833559	-1.08155	-0.113103
DNAJC10	ENSG00000077232	1.04094	0.0578919	0.99996	1.13633	0.184382	0.77552	1.08203	0.113743
SAMD9L	ENSG00000177409	13.6332	3.76905	0	24.8407	4.63463	0	9.79631	3.29224	0
ICAM1	ENSG00000090339	33.3669	5.06035	0	22.8988	4.5172	0	3.9571	1.98444	0
HGD	ENSG00000113924	11.0025	3.45977	4.31571e-09	11.8883	3.57148	3.35915e-06	-1.16505	-0.220388
ANKRD1	ENSG00000148677	10.9833	3.45724	0.00144588	-1.01165	-0.0167038	0.999972	1.85252	0.88949
PKDCC	ENSG00000162878	10.9383	3.45131	0.0480101	10.4568	3.38637	0.196483	-1.68986	-0.756902
DCX	ENSG00000077279	8.31072	3.05497	0.881183	-1.78258	-0.833963	0.999972	1.13913	0.187931
RP11-322D14.2	ENSG00000260145	13.1349	3.71534	0.00226054	87.5344	6.45178	5.52463e-15	10.0265	3.32574	1.45661e-12
APOL1	ENSG00000100342	42.2979	5.40252	0	87.2489	6.44707	0	3.08104	1.62342	0
EXOSC5	ENSG00000077348
DYNC1I2	ENSG00000077380	1.01634	0.0233875	0.99996	-1.06047	-0.0847059	0.999972	-1.09505	-0.130996
APBB1IP	ENSG00000077420	21.9672	4.45728	0.547531	2.776	1.47301	0.916672	-1.71698	-0.779875
CP	ENSG00000047457	58.4972	5.8703	0	367.441	8.52137	0	2.21766	1.14904	2.15737e-10
GPR144	ENSG00000180264	10.9007	3.44636	0	4.74853	2.24748	5.82462e-08	-1.38061	-0.465303
SIRT6	ENSG00000077463	-1.03096	-0.0439905	0.99996	-1.29078	-0.36824	0.29256	1.2349	0.304395
TYR	ENSG00000077498	6.00345	2.58579	0.99996				-5.65678	-2.49998
LONRF3	ENSG00000175556	10.8908	3.44504	0.0162203	2.8873	1.52972	0.269502	1.84424	0.883026
LRRC63	ENSG00000173988	10.8582	3.44071	0.0154799	4.60195	2.20225	0.564919	-3.08928	-1.62727
CAPZB	ENSG00000077549	1.01928	0.0275547	0.99996	-1.04758	-0.0670609	0.999972	1.02214	0.0315958
GPR137B	ENSG00000077585	-1.11417	-0.155971	0.99996	1.15877	0.2126	0.903406	-1.22173	-0.288926
NAALAD2	ENSG00000077616	1.33101	0.412526	0.99996	1.05665	0.0795039	0.999972	-1.73347	-0.79366
ADAM8	ENSG00000151651	-1.46849	-0.55433	0.0276346	1.38815	0.473163	0.0240942	7.53338	2.9133	0
SLC25A43	ENSG00000077713	-1.1504	-0.20214	0.868425	-1.0818	-0.113436	0.999972	-1.05698	-0.0799425
UBE2A	ENSG00000077721	-1.00634	-0.00911746	0.99996	1.17256	0.229663	0.540833	1.14455	0.194775
FGFR1	ENSG00000077782	-1.59796	-0.676232	0.212319	-4.1985	-2.06987	5.16276e-08	-1.29334	-0.371101
FKBP6	ENSG00000077800	1.77124	0.82476	0.99996	2.13153	1.09189	0.999972	-2.9686	-1.56978
NR2F1	ENSG00000175745	10.8519	3.43988	0.00689069	6.92816	2.79247	0.0665915	-1.10902	-0.149284	0.693
SMC1B	ENSG00000077935	-1.03793	-0.0537063	0.99996	-1.07819	-0.108612	0.999972	-1.65302	-0.725105
AC008834.1	ENSG00000248901	1.94317	0.958415	0.99996	5.02778	2.32992	0.0613012	7.49674	2.90626	0.000433152
ITGA8	ENSG00000077943	-1.40962	-0.495307	0.99996	-1.45459	-0.540612	0.999972	1.96111	0.971671
CST7	ENSG00000077984	1.02674	0.0380641	0.99996	-1.422	-0.507917	0.999972	-2.18843	-1.12989
AC005523.3	ENSG00000268536	1.77094	0.824518	0.99996	22.2727	4.47721	0.00231474	7.48283	2.90358	0.000670353
RNA5SP145	ENSG00000199994	10.8181	3.43537	0.017388	8.33662	3.05946	0.00682221	1.99743	0.998147
AMPH	ENSG00000078053	-2.02838	-1.02033	0.879621	-1.23433	-0.303733	0.999972	2.84002	1.5059
NUP210	ENSG00000132182	10.8178	3.43533	0.00530143	3.96853	1.9886	0.283543	-1.71138	-0.775159
IGFN1	ENSG00000163395	-61.7095	-5.94742	0	-8.36443	-3.06427	3.17268e-14	7.46504	2.90015	0.000179646
RAB44	ENSG00000255587	-2.53539	-1.34221	0.581722	-1.28522	-0.362014	0.999972	7.46055	2.89928	0.000685413
GREM1	ENSG00000166923	-9.13923	-3.19207	0.002708	-4.56898	-2.19187	0.00414908	7.44293	2.89587	0.00226
MSLNL	ENSG00000162006	10.7876	3.4313	0.000823661	5.75124	2.52387	0.0741108	-1.6242	-0.699726
ACER3	ENSG00000078124	1.32749	0.408698	0.122922	1.59858	0.676795	0.000210497	1.12683	0.172271
UBE2K	ENSG00000078140	1.02705	0.0385059	0.99996	1.1292	0.175307	0.80555	1.04448	0.062783
PIK3C3	ENSG00000078142	1.04223	0.0596705	0.99996	1.03483	0.0493886	0.999972	1.15321	0.20566
N4BP2	ENSG00000078177	-1.42919	-0.515201	0.0969724	-1.15324	-0.205696	0.861838	1.24243	0.313169
RP11-161I6.2	ENSG00000263745	1.68613	0.753718	0.99996	3.79553	1.9243	0.0264449	7.41796	2.89102	3.4764e-06
EPSTI1	ENSG00000133106	14.6193	3.8698	0	34.6936	5.1166	0	8.61165	3.10629	0
SKAP1	ENSG00000141293	10.7223	3.42254	0.000106277	2.74008	1.45422	0.211878	1.14105	0.190358
ADCY2	ENSG00000078295	-2.41739	-1.27345	0.426026	-2.72438	-1.44593	0.35402	-1.12356	-0.168074
PPP2R5C	ENSG00000078304	-1.059	-0.0826975	0.99996	-1.03156	-0.044832	0.999972	-1.04477	-0.0631785
PMS2P1	ENSG00000078319	1.23336	0.302597	0.873484	-1.17765	-0.235912	0.999972	-1.39758	-0.48293
RBFOX1	ENSG00000078328	-1.41432	-0.500105	0.99996	1.08531	0.11811	0.999972	1.98783	0.991194
GNB1	ENSG00000078369	-1.16689	-0.222663	0.769206	1.00727	0.0104459	0.999972	1.1751	0.232782
RP11-444D3.1	ENSG00000255864	-1.19463	-0.256561	0.99996	9.401	3.23281	0.0126797	7.39654	2.88685	0.0015
MIR29A	ENSG00000226380	-1.77145	-0.82493	0.0792257	1.11609	0.158454	0.999972	7.39499	2.88655	0
MT-TF	ENSG00000210049	2.58246	1.36875	0.938483	5.4896	2.4567	0.0147831	7.38986	2.88555	0.000268989
ZCWPW1	ENSG00000078487	-1.39721	-0.482547	0.772706	-1.38521	-0.470105	0.890192	-1.09128	-0.126017
ADCYAP1R1	ENSG00000078549	3.19717	1.67679	0.99996	-11.8594	-3.56796	0.557192	-3.24463	-1.69805
SH2D1B	ENSG00000198574	1.25225	0.32452	0.99996	2.04441	1.03168	0.631658	7.37924	2.88347	0.00145
P2RY10	ENSG00000078589
CTD-2308L22.1	ENSG00000272944	10.6471	3.41239	0.0487851	-1.66069	-0.731778	0.999972	-4.9817	-2.31664
NRD1	ENSG00000078618	-1.22841	-0.296796	0.376918	-1.18948	-0.250329	0.454794	1.04228	0.0597492
VDAC3	ENSG00000078668	1.20216	0.265625	0.654461	1.18703	0.247357	0.523072	1.06881	0.0959999
AL592284.1	ENSG00000231360	1.79982	0.847853	0.349476	7.92162	2.9858	0	7.37186	2.88203	0
UGT3A2	ENSG00000168671	-1.79216	-0.841697	0.99996	40.0363	5.32324	0.266017	7.35899	2.87951	0.02667
CBFA2T2	ENSG00000078699	1.03461	0.049087	0.99996	1.19185	0.253204	0.569163	1.01554	0.0222421
BRINP1	ENSG00000078725	-1.05448	-0.0765334	0.99996	1.22389	0.291471	0.999972	-1.64161	-0.715115
ITCH	ENSG00000078747	-1.26541	-0.339606	0.230934	-1.30287	-0.381694	0.0915034	1.14655	0.197298
PKD2L2	ENSG00000078795	-1.06279	-0.0878601	0.99996	-1.12415	-0.168838	0.999972	-1.26852	-0.343146
ACTL10	ENSG00000182584	10.6034	3.40646	0.000151254	4.68461	2.22793	0.00342188	1.69311	0.759675	0.16123
DCDC2	ENSG00000146038	10.6031	3.40641	1.43351e-06	3.77774	1.91752	0.0454838	-1.97231	-0.979888
MYH7B	ENSG00000078814	1.09591	0.132129	0.99996	1.28733	0.364382	0.999972	-1.49349	-0.578685
BPIFB2	ENSG00000078898
CD68	ENSG00000129226	1.01235	0.0177076	0.99996	5.60334	2.48629	0	7.33048	2.87391	0
ANKRD45	ENSG00000183831	2.2374	1.16182	0.380099	5.42017	2.43834	1.29714e-05	7.31989	2.87182	7.65177e-16
UBE2D4	ENSG00000078967	1.83871	0.878692	0.200016	2.25583	1.17366	0.0208563	1.60886	0.68604
GPM6A	ENSG00000150625	-1.12753	-0.173168	0.99996	1.95697	0.968621	0.785569	7.29492	2.86689	0.00315
RUNX1T1	ENSG00000079102	1.96913	0.977557	0.99996	-1.65491	-0.726756	0.999972	-2.00135	-1.00097
CDH12P3	ENSG00000253492	-1.82992	-0.871783	0.99996	2.88535	1.52874	0.695998	1.53337	0.616704
LRRC38	ENSG00000162494	4.00183	2.00066	0.82496	14.8426	3.89167	0.0182911	7.28544	2.86502	0.0027
AC005522.7	ENSG00000225703	10.5466	3.39871	0.0307474	5.76657	2.52771	0.179755	-1.19111	-0.252307
AC004878.3	ENSG00000198632	10.469	3.38805	0.0183322	255.948	7.99971	0.0240433	2.06861	1.04866	0.43339
CLDN23	ENSG00000253958	26.1426	4.70833	1.78282e-09	178.795	7.48217	1.09083e-14	4.69448	2.23096	1.90832e-05
UNC93B5	ENSG00000184795	11.6604	3.54355	0.160486	17.6881	4.1447	6.94802e-05	7.25677	2.85933	1.79761e-05
LRFN5	ENSG00000165379	-1.88784	-0.916737	0.99996	3.218	1.68616	0.416799	7.19542	2.84708	0.00916
ADAMTSL3	ENSG00000156218	1.05224	0.0734571	0.99996	4.35482	2.12261	8.50743e-07	7.15679	2.83931	0
IL10RB	ENSG00000243646	-1.43387	-0.519919	0.0413443	1.2239	0.291489	0.409007	1.59457	0.673168	1.18522e-07
FAM20A	ENSG00000108950	10.3556	3.37234	0.000285899	2.18259	1.12604	0.665811	-2.05035	-1.03587
REXO1	ENSG00000079313	-1.0471	-0.0663946	0.99996	-1.27392	-0.349279	0.172261	1.2178	0.284277
SAR1A	ENSG00000079332	1.08919	0.123257	0.99996	1.2278	0.296073	0.322417	1.19415	0.25598	0.09655
CDC14A	ENSG00000079335	-1.54056	-0.623454	0.312242	1.10877	0.148958	0.999972	1.19879	0.26158
RASGRP3	ENSG00000152689	3.99813	1.99933	0.0121655	72.1561	6.17305	0	29.9694	4.90542	0
RP11-779P15.1	ENSG00000243296	-1.73505	-0.794977	0.99996	1.2042	0.268081	0.999972	7.09146	2.82608	0.00134
SENP1	ENSG00000079387	-1.12203	-0.166117	0.99996	-1.15523	-0.208186	0.758013	1.02582	0.0367807
DUSP13	ENSG00000079393	4.69039	2.22971	0.340422	2.35153	1.2336	0.812867	1.00933	0.0133977
CIC	ENSG00000079432	1.06419	0.0897578	0.99996	-1.00091	-0.00131107	0.999972	1.05248	0.0737995
RP11-598F7.4	ENSG00000249695	10.3283	3.36853	5.92205e-05	7.05116	2.81786	0.00933504	-1.51433	-0.598679
GPAT2	ENSG00000186281	10.3111	3.36613	2.03674e-05	314.079	8.29499	0.0145014	-1.07434	-0.103453
CTC-435M10.6	ENSG00000268475	-2.01444	-1.01038	0.208075	1.93455	0.951996	0.0436506	7.08248	2.82425	0
OPHN1	ENSG00000079482	-1.12106	-0.164864	0.99996	-1.86275	-0.897431	7.86928e-05	-1.02135	-0.0304797
AFM	ENSG00000079557
SLITRK4	ENSG00000179542	10.2832	3.36222	0.0252048	13.8043	3.78704	0.00291738	1.99268	0.994709
SCGN	ENSG00000079689	-2.88866	-1.5304	0.99996	6.44184	2.68747	0.907107	1.96042	0.971162
RNU2-2P	ENSG00000222328	125.308	6.96934	0.0764448	759.736	9.56935	0.00254678	7.0594	2.81955	2.14117e-06
TMEM169	ENSG00000163449	75.643	6.24114	0	286.262	8.16119	0	1.56804	0.648967	0.00166
DDX1	ENSG00000079785	1.10893	0.149162	0.99996	-1.24537	-0.316577	0.254585	-1.17329	-0.230554
DNM2	ENSG00000079805	-1.02287	-0.0326252	0.99996	-1.05684	-0.0797637	0.999972	-1.04245	-0.0599819
EPB41L2	ENSG00000079819	-1.30882	-0.388265	0.17587	-1.02605	-0.0371047	0.999972	1.17639	0.234371
RIMS1	ENSG00000079841	1.08117	0.11259	0.99996	2.14697	1.1023	0.654478	1.73971	0.798851	0.27499
MOXD1	ENSG00000079931	-2.21848	-1.14957	0.283426	-1.67942	-0.747961	0.876495	-1.11647	-0.158947
CXorf49	ENSG00000215115	28.4518	4.83045	0.0114304	16.4537	4.04034	5.86406e-05	4.11791	2.04191	0.000112279
SECTM1	ENSG00000141574	8.0667	3.01198	0	89.6202	6.48575	0	14.4702	3.85501	0
KEAP1	ENSG00000079999	1.16684	0.222602	0.755851	1.50262	0.587477	0.00221087	1.20221	0.265686	0.08373
DDX43	ENSG00000080007	-1.29244	-0.370092	0.99996	1.20784	0.272425	0.999972	1.33553	0.417417
SAA4	ENSG00000148965	23.2465	4.53894	0.540654	132.2	7.04658	0.0590939	6.93963	2.79486	0.00415
DCT	ENSG00000080166	-1.91461	-0.937053	0.99996	-3.89784	-1.96268	0.999972	-12.7412	-3.67143
SLC35C2	ENSG00000080189	-1.0983	-0.135266	0.99996	1.25175	0.323943	0.221833	1.16559	0.221059
CRYBG3_2	ENSG00000080200	-1.02163	-0.0308767	0.99996	-1.23608	-0.30577	0.533277	-1.03044	-0.0432597
EPHA6	ENSG00000080224	-2.434	-1.28333	0.389626	-2.14689	-1.10225	0.525622	1.5052	0.589954
SCTR	ENSG00000080293	-2.41065	-1.26942	0.99996	-2.77019	-1.46998	0.907107	-1.53872	-0.621727
RFX3	ENSG00000080298	-1.07443	-0.103574	0.99996	1.40292	0.488437	0.401591	1.22453	0.292227
RIF1	ENSG00000080345	1.0389	0.0550569	0.99996	1.07099	0.0989406	0.999972	1.17587	0.233724	0.15566
RAB21	ENSG00000080371	-1.0454	-0.064055	0.99996	1.06109	0.0855481	0.999972	1.22763	0.295872
LRCH2	ENSG00000130224	11.2347	3.48989	0.151993	8.31657	3.05599	0.00138415	6.93045	2.79295	2.71191e-05
GBP1	ENSG00000117228	16.6621	4.0585	0	18.9135	4.24135	0	7.00464	2.80831	0
RDH8	ENSG00000080511	6.00345	2.58579	0.99996				-5.65678	-2.49998
NCF1C	ENSG00000165178	1.02817	0.0400807	0.99996	20.2461	4.33957	2.17561e-07	6.88308	2.78305	9.95884e-07
F2RL3	ENSG00000127533	6.34336	2.66525	0.548684	35.4963	5.14959	0.0053982	6.87254	2.78084	0.00309
PIH1D3	ENSG00000080572	-2.00357	-1.00257	0.99996	11.2421	3.49084	0.665289	3.61895	1.85557
COL11A2	ENSG00000204248	1.50103	0.58595	0.99996	-1.23916	-0.309367	0.999972	-1.47353	-0.559276
SRCAP	ENSG00000080603	-1.04869	-0.0685929	0.99996	-1.08539	-0.118208	0.999972	1.10976	0.150251
AP000640.2	ENSG00000255355	3.50492	1.80938	0.492626	32.894	5.03975	1.42693e-05	6.86876	2.78005	1.75297e-06
CPB2	ENSG00000080618	3.1604	1.66011	0.719284	-11.4156	-3.51293	0.0151634	-2.12088	-1.08466	0.45024
CHRNA3	ENSG00000080644	2.39301	1.25882	0.337209	1.53565	0.618845	0.999972	-1.41889	-0.504759
KCNN2	ENSG00000080709	-7.02534	-2.81257	0.510354	-5.43906	-2.44336	0.530528	1.14624	0.196911
RP11-145M4.3	ENSG00000237352	15.2106	3.92701	0.652399	6.98852	2.80499	0.0882739	6.8586	2.77791	0.01348
GRAMD1B	ENSG00000023171	53.6857	5.74647	0	128.953	7.0107	0	2.13996	1.09758	0
CCL20	ENSG00000115009	17.2455	4.10815	0	37.4841	5.22821	0	6.64186	2.73159	0
RGS6	ENSG00000182732	1.41825	0.504107	0.99996	6.00635	2.58649	0.000535362	6.84124	2.77426	1.57042e-06
ZNF32-AS2	ENSG00000230565	10.1132	3.33817	0.0124127	-2.13785	-1.09616	0.7217	-2.14094	-1.09824
DACT2	ENSG00000164488	10.1124	3.33806	0.00707884	1.9234	0.943661	0.878855	-1.5019	-0.586785
RBL1_1	ENSG00000080839	1.39877	0.48416	0.188425	1.09834	0.13532	0.999972	-1.12815	-0.173959
DLGAP4	ENSG00000080845	-1.19755	-0.26009	0.556543	-1.44054	-0.526609	0.00712303	1.02794	0.0397552
IGSF9B	ENSG00000080854	-1.58186	-0.661625	0.99996	-33.8983	-5.08314	0.226643	-14.9507	-3.90214
FLI1	ENSG00000151702	10.0843	3.33404	0	8.54755	3.09551	0	-1.05075	-0.0714145
RASSF2	ENSG00000101265	2.22195	1.15183	0.872282	3.26381	1.70656	0.095478	6.83352	2.77263	0.000160395
RP11-293P20.2	ENSG00000225315	10.0547	3.32979	0.00629562	54.7761	5.77548	0.218165	-4.38829	-2.13366
AP4E1	ENSG00000081014	-1.18488	-0.244746	0.634601	-1.00205	-0.00294767	0.999972	1.17457	0.232127
RSBN1	ENSG00000081019	-1.16622	-0.221842	0.8923	-1.15496	-0.207842	0.749971	1.14816	0.199324
MAGI3	ENSG00000081026	-1.08866	-0.122553	0.99996	-1.17837	-0.23679	0.779707	-1.2444	-0.315446
LL21NC02-1C16.2	ENSG00000272825	2.01258	1.00904	0.99996	5.31571	2.41026	0.393024	6.83308	2.77254	0.03079
DDX58	ENSG00000107201	9.22179	3.20505	0	14.7195	3.87965	0	12.3771	3.6296	0
COL11A2P1	ENSG00000228688
C10orf10	ENSG00000165507	57.5865	5.84766	0	101.427	6.6643	0	1.9129	0.93576	9.04598e-11
ACE2	ENSG00000130234	5.10432	2.35172	0.000615006	31.7893	4.99047	0	21.4099	4.42021	0
CDH12P4	ENSG00000253900
IMPG2	ENSG00000081148	2.19996	1.13748	0.42534	1.48617	0.5716	0.999972	-1.543	-0.625737
PCNP	ENSG00000081154	-1.11136	-0.152331	0.99996	1.00189	0.00272926	0.999972	1.3245	0.405444
EXD2	ENSG00000081177	-1.0609	-0.0852835	0.99996	-1.3547	-0.437972	0.0825681	-1.08733	-0.120793
SCARA5	ENSG00000168079	-1.64472	-0.717844	0.99996	3.05352	1.61047	0.506349	6.7748	2.76018	0.01121
GRB7	ENSG00000141738	-1.88004	-0.910763	0.000800488	1.66774	0.737891	7.7182e-05	6.77076	2.75932	0
PTPRC	ENSG00000081237	1.25364	0.326119	0.99996	-1.58628	-0.665652	0.999972	2.59885	1.37787
CACNA1S	ENSG00000081248	2.29148	1.19628	0.99996	14.0795	3.81553	0.605624	1.76519	0.819826
MSH5	ENSG00000204410	9.90495	3.30815	0.00109178	1.75595	0.812248	0.633893	-1.20164	-0.265003
SSPN	ENSG00000123096	9.90328	3.30791	2.02592e-05	7.696	2.94411	0.00048882	-1.28365	-0.360251
RP11-598F7.6	ENSG00000256540	9.88196	3.3048	0.00209576	9.02049	3.17321	0.0326964	-1.38296	-0.467763
ARHGEF38	ENSG00000236699	1.71074	0.774618	0.935687	2.49764	1.32057	0.0373478	6.76636	2.75838	5.8028e-12
ZNF510	ENSG00000081386	-1.15268	-0.204996	0.99996	-1.11117	-0.15208	0.999972	-1.12894	-0.174967
CAPNS2	ENSG00000256812	-12.2288	-3.61221	0	-1.48732	-0.572716	0.117967	6.74149	2.75307	0
ZNF506	ENSG00000081665	-1.06559	-0.0916467	0.99996	1.27607	0.351705	0.357418	1.09474	0.130585
JMJD4	ENSG00000081692	-1.1368	-0.184972	0.99996	-1.55834	-0.640009	0.0157066	1.05891	0.0825808
DUSP12	ENSG00000081721	-1.18765	-0.248108	0.809069	-1.29931	-0.377741	0.176623	1.20805	0.272682
NCOA7	ENSG00000111912	-1.54655	-0.629054	0.115784	4.29741	2.10347	0	6.7382	2.75236	0
KIAA0141	ENSG00000081791	1.11145	0.152438	0.99996	1.17773	0.236009	0.560578	1.06905	0.0963326
SLC13A1	ENSG00000081800				9.06485	3.18028	0.757108	9.9969	3.32148
ZMYND15	ENSG00000141497	1.57907	0.659072	0.99996	6.50359	2.70124	0.000721384	6.73346	2.75135	2.68243e-08
CDH13	ENSG00000140945	1.41015	0.49585	0.021512	1.04768	0.0671929	0.999972	-1.95572	-0.967699	0
CDH15	ENSG00000129910	-44.6556	-5.48077	0.193809	-6.25446	-2.64489	0.350366	13.3232	3.73587
RP11-71G7.1	ENSG00000223715	-1.32045	-0.401034	0.99996	4.1381	2.04897	0.016702	6.72898	2.75039	3.50464e-06
HSPB11	ENSG00000081870	1.29768	0.37594	0.376918	1.47212	0.557892	0.0211185	1.19285	0.254411
PHLPP1	ENSG00000081913	-1.07236	-0.100793	0.99996	-1.17529	-0.233017	0.729722	1.13417	0.181632
MT-TV	ENSG00000210077	2.49253	1.31761	0.83937	4.70612	2.23454	0.0596247	6.69041	2.7421	0.000988324
RP11-1084A12.2	ENSG00000259468	-3.51449	-1.81332	0.695871	2.43432	1.28352	0.638611	6.67934	2.7397	0.00459
SMARCD3	ENSG00000082014	1.04085	0.0577603	0.99996	1.06868	0.0958362	0.999972	-1.64678	-0.719651
WDR70	ENSG00000082068	-1.00889	-0.0127713	0.99996	-1.38021	-0.464888	0.0807303	-1.21947	-0.286258
KCTD14	ENSG00000151364	1.12318	0.167586	0.99996	7.34957	2.87766	0	6.67596	2.73898	0
MPP4	ENSG00000082126	1.05073	0.0713969	0.99996	-3.61696	-1.85478	0.176385	-4.29578	-2.10292
STRADB	ENSG00000082146	1.29879	0.377169	0.481546	1.3284	0.40969	0.477739	-1.08935	-0.123474
AC079780.3	ENSG00000236654	9.74564	3.28476	0.000376634	20.9137	4.38638	0.000149728	1.1763	0.234254
IFI35	ENSG00000068079	8.12966	3.0232	0	56.644	5.82385	0	13.3516	3.73894	0
RPL4P6	ENSG00000230071	-1.98451	-0.988779	0.99996	1.64159	0.715095	0.943939	6.6574	2.73496	0.01086
PRPH	ENSG00000135406	9.6218	3.26631	9.89743e-10	9.01063	3.17163	5.36636e-09	1.67115	0.740838
GBP2	ENSG00000162645	27.7084	4.79225	0	38.4682	5.26559	0	3.84242	1.94201	0
CABP4	ENSG00000175544	9.58132	3.26022	0.000593127	9.75627	3.28633	0.00647963	-1.52818	-0.611816
GLRXP3	ENSG00000118990	3.08065	1.62324	0.159469	6.88446	2.78334	9.26855e-07	6.63737	2.73061	1.01501e-09
PSMB9	ENSG00000240065	9.83046	3.29726	0	70.9999	6.14975	0	10.678	3.41657	0
HRCT1	ENSG00000196196	37.7158	5.2371	1.01546e-09	72.74	6.18468	0	2.68926	1.42721	4.96374e-07
COBLL1	ENSG00000082438	1.04881	0.0687567	0.99996	-1.65005	-0.722506	0.000974138	-1.18111	-0.240139
RP13-314C10.5	ENSG00000233785	2.09344	1.06587	0.519267	7.85776	2.97412	2.66168e-09	6.58805	2.71985	6.61338e-11
KCNK2	ENSG00000082482	-11.7247	-3.55148	0.146994	1.7873	0.837785	0.999972	9.17429	3.1976
PDE4C	ENSG00000105650	9.52553	3.2518	0.00827727	-1.20649	-0.270819	0.999972	1.17457	0.232133
LINC00303	ENSG00000176754	2.82848	1.50003	0.846705	14.9878	3.90572	0.00385916	6.53198	2.70752	0.0015
MRPL22	ENSG00000082515	1.20381	0.267614	0.732288	1.34682	0.429558	0.177746	1.31586	0.396004
RP5-837I24.6	ENSG00000227960	-1.80854	-0.854823	0.99996	2.47421	1.30697	0.173818	6.50117	2.7007	8.89514e-05
OPRK1	ENSG00000082556	3.83969	1.94099	0.99996	11.7168	3.5505	0.654225	3.55044	1.828
AC003092.2	ENSG00000236938	9.51666	3.25045	0.0020434	168.39	7.39566	0.0411353	1.04615	0.0650937
SEMA5B	ENSG00000082684	-1.10444	-0.143311	0.99996	-4.2047	-2.072	0.0143055	-1.66745	-0.73764
PSG8	ENSG00000124467	9.50834	3.24919	0.000182182	-2.42202	-1.27621	0.0790214	-1.14472	-0.194995
FAM172BP	ENSG00000175841	9.47816	3.24461	5.48695e-05	12.5738	3.65235	1.91644e-05	1.10536	0.144517
ERC1	ENSG00000082805	-1.29912	-0.377533	0.149473	-1.46386	-0.549781	0.00462945	-1.0635	-0.0888228
XPO1	ENSG00000082898	1.0195	0.0278617	0.99996	1.23529	0.304847	0.288673	-1.04531	-0.0639337
C4orf6	ENSG00000082929	1.37349	0.457844	0.99996	1.7006	0.766042	0.782988	1.23946	0.309715
LTB	ENSG00000227507	17.7302	4.14813	0.000222691	31.0641	4.95718	2.14468e-13	5.67563	2.50478	2.84212e-11
TRPM3	ENSG00000083067	2.13312	1.09297	0.540903	3.41237	1.77078	0.105506	1.59842	0.67665
PALB2	ENSG00000083093	-1.10632	-0.145774	0.99996	-1.34851	-0.431368	0.092291	-1.13623	-0.184257
ZRSR1	ENSG00000212643	-2.47414	-1.30693	0.0309803	-2.06684	-1.04743	0.00343403	6.47719	2.69537	0
CCDC24	ENSG00000159214	42.3992	5.40597	1.76697e-14	8.05613	3.01009	0	2.35482	1.23562	8.19476e-14
METRNL	ENSG00000176845	-2.08976	-1.06334	1.78323e-05	-1.04319	-0.0609975	0.999972	6.44834	2.68893	0
KAT6A	ENSG00000083168	-1.08698	-0.120327	0.99996	-1.22679	-0.294883	0.283062	1.03866	0.0547233
RP11-281P23.1	ENSG00000251152	2.46142	1.29949	0.816693	25.4715	4.67081	0.00120717	6.43643	2.68626	0.000429029
ULK2	ENSG00000083290	-1.37817	-0.462754	0.109341	-1.323	-0.403818	0.223199	-1.2503	-0.322273
GRHL2	ENSG00000083307	-1.11179	-0.15288	0.99996	-1.05869	-0.0822742	0.999972	-1.21869	-0.285328
TNPO1	ENSG00000083312	-1.28912	-0.366391	0.209163	-1.04582	-0.0646298	0.999972	1.12739	0.172989
PAX5	ENSG00000196092	1.7147	0.777956	0.879802	8.40899	3.07193	1.13351e-07	6.41325	2.68106	2.41397e-14
PPP1R15A	ENSG00000087074	-3.48416	-1.80081	6.56213e-08	-1.67674	-0.74566	0.000915806	6.40906	2.68011	0
ITGAE	ENSG00000083457	1.33447	0.416271	0.264215	1.12998	0.176297	0.999972	-1.20021	-0.263284
DIS3	ENSG00000083520	-1.07124	-0.0992807	0.99996	-1.14075	-0.189982	0.77507	-1.04414	-0.0623177
PIBF1	ENSG00000083535	1.05188	0.0729725	0.99996	-1.23602	-0.305697	0.493752	-1.16321	-0.218111
TDRD3	ENSG00000083544	-1.23812	-0.308155	0.598637	-1.28957	-0.366895	0.296615	-1.1377	-0.186115
AC000111.6	ENSG00000083622	13.1006	3.71156	0.70372	6.38177	2.67396	0.907107	-2.00259	-1.00186
NUFIP1	ENSG00000083635	-1.18657	-0.246802	0.979707	-3.02457	-1.59673	3.13736e-09	-1.27998	-0.356126
PDS5B	ENSG00000083642	1.25597	0.328805	0.355843	1.31997	0.400507	0.147228	-1.12258	-0.166822
PRRX2	ENSG00000167157	5.24281	2.39034	0.649849	7.5657	2.91947	0.0529107	6.40744	2.67975	0.0025
RRAGB	ENSG00000083750	-1.01903	-0.0271912	0.99996	-1.01535	-0.0219761	0.999972	-1.04312	-0.0609035
EPYC	ENSG00000083782
FAM122C	ENSG00000156500	1.31988	0.400407	0.832101	13.5111	3.75607	0	6.40624	2.67948	0
SLC27A5	ENSG00000083807	-1.0501	-0.0705277	0.99996	-1.19576	-0.257922	0.999972	1.02285	0.0325909
ZNF324	ENSG00000083812	-1.24296	-0.31378	0.711711	-1.56114	-0.642598	0.0472683	-1.17977	-0.238508
ZNF671	ENSG00000083814	1.39183	0.476982	0.472321	1.29106	0.368556	0.768746	-1.14391	-0.19398
ZNF416	ENSG00000083817	-1.10338	-0.141928	0.99996	-1.54125	-0.624101	0.180882	1.09876	0.135872
ZNF586	ENSG00000083828	1.09939	0.1367	0.99996	-1.10475	-0.143721	0.999972	-1.19942	-0.26234
ZNF446	ENSG00000083838	-1.32114	-0.401784	0.733457	-1.59152	-0.670402	0.161885	-1.45369	-0.539723
ZNF8_1	ENSG00000083842
ZNF467	ENSG00000181444	2.07909	1.05595	0.373318	12.6815	3.66465	0	6.39719	2.67744	0
RBPJP5	ENSG00000232239	-3.65378	-1.86939	0.132086	3.49593	1.80568	0.105506	6.39712	2.67742	0.0025
SOCS1	ENSG00000185338	-1.48746	-0.572854	0.428593	2.34159	1.22749	2.92124e-07	6.37499	2.67242	0
YTHDC1	ENSG00000083896	-1.05742	-0.0805529	0.99996	-1.57657	-0.656788	0.000707904	1.0495	0.0696963
RP4-794H19.4	ENSG00000230812	4.20147	2.0709	0.14139	24.4159	4.60975	8.88115e-09	6.36853	2.67096	9.00175e-07
RP3-471C18.2	ENSG00000237404	5.74377	2.522	0.99996	35.7573	5.16016	0.319791	6.36789	2.67081	0.04733
PPIE	ENSG00000084072	1.01236	0.0177213	0.99996	-1.19875	-0.261529	0.539621	1.00294	0.00423165
ZMPSTE24	ENSG00000084073	1.20674	0.271118	0.559015	-1.11392	-0.155648	0.879854	1.01999	0.0285615
CLEC7A	ENSG00000172243	13.0478	3.70574	7.0165e-08	92.0241	6.52394	0	7.61398	2.92865	0
IFIH1	ENSG00000115267	9.1466	3.19324	0	11.8844	3.57099	0	10.1987	3.35031	0
GLRXP	ENSG00000228234	17.0296	4.08998	0.614241	10.3654	3.3737	0.0226741	6.31425	2.65861	0.007
HAL	ENSG00000084110	1.25347	0.325925	0.99996	1.33518	0.417038	0.999972	1.01797	0.0256999
SSH1	ENSG00000084112	-1.1305	-0.176962	0.955982	1.21668	0.282953	0.344944	1.24949	0.321338
GSTP1	ENSG00000084207	-1.0815	-0.113036	0.99996	1.03624	0.0513618	0.999972	1.19781	0.260395
AC105402.4	ENSG00000231079	-1.08293	-0.114934	0.99996	4.81445	2.26737	0.00133006	6.31257	2.65823	1.35333e-06
KIAA1467	ENSG00000084444	1.41314	0.498899	0.271336	2.09638	1.0679	0.00453771	1.04966	0.069919
SLCO1A2	ENSG00000084453	24.1899	4.59633	0.472645	1.65441	0.726314	0.999972	-1.3051	-0.38416
WBP11	ENSG00000084463	1.09822	0.135166	0.99996	-1.16928	-0.225618	0.542806	-1.07675	-0.106684
EIF3I	ENSG00000084623	-1.17855	-0.237018	0.657399	-1.31376	-0.393696	0.0911352	-1.02714	-0.0386324
RP4-561L24.3	ENSG00000260464	2.83458	1.50313	0.936589	4.8795	2.28673	0.139197	6.3048	2.65645	0.00456
HBEGF	ENSG00000113070	-1.40201	-0.487498	0.673448	3.00105	1.58547	2.57203e-12	6.30336	2.65612	0
SH3KBP1	ENSG00000147010	-2.60661	-1.38217	8.97076e-15	1.88864	0.917345	2.42935e-07	6.28266	2.65138	0
APOB	ENSG00000084674	-2.24972	-1.16974	0.99996	14.1776	3.82555	0.590011	2.57154	1.36264
NCOA1	ENSG00000084676	-1.3076	-0.386924	0.265939	-1.57972	-0.659667	0.00262624	-1.15702	-0.21042
ISY1-RAB43	ENSG00000261796	-1.23957	-0.309843	0.99996	6.14331	2.61902	0	6.27039	2.64856	0
EFR3B	ENSG00000084710	-1.36416	-0.448011	0.99996	1.19032	0.251353	0.999972	1.04476	0.0631732
RP11-282E4.1	ENSG00000227318	9.28146	3.21435	0.0334706	1.9831	0.98776	0.637513	1.97935	0.985027
RAB10	ENSG00000084733	-1.12115	-0.16498	0.991854	1.08227	0.114063	0.999972	1.2145	0.280361
KRT23	ENSG00000108244	39.5014	5.30383	0	92.6618	6.5339	0	2.32441	1.21687	0
C5orf52	ENSG00000187658	-3.83234	-1.93822	0.268415	-1.11172	-0.152796	0.999972	6.24887	2.6436	0.00737
HLA-J	ENSG00000204622	-1.93699	-0.953813	0.773101	4.3815	2.13143	0.00391196	6.23568	2.64055	0.000712276
RP11-658F2.8	ENSG00000258297	-2.71358	-1.4402	0.584636	1.57503	0.655376	0.908239	6.22178	2.63733	0.00486
IL15RA	ENSG00000134470	11.9861	3.58329	0	71.2928	6.15568	0	7.62988	2.93166	0
IFNK	ENSG00000147896	12.6962	3.66633	0.0191257	2.53024	1.33928	0.020624	6.89166	2.78485	1.89482e-07
BCORL1	ENSG00000085185	1.26499	0.339128	0.419586	1.20915	0.273996	0.634497	-1.20644	-0.270756
ATRX	ENSG00000085224	-1.01001	-0.014364	0.99996	-1.39701	-0.482342	0.019776	-1.09325	-0.128618
TAF9	ENSG00000085231	-1.19594	-0.25815	0.579291	-1.63256	-0.707132	9.54676e-05	1.05986	0.0838765
FCN1	ENSG00000085265
MYNN	ENSG00000085274	-1.00868	-0.0124689	0.99996	-1.1176	-0.160403	0.999972	1.2216	0.288775
RP3-393E18.2	ENSG00000237927	2.37914	1.25044	0.849289	32.624	5.02786	0.000281602	6.20585	2.63363	1.39514e-05
NOD2	ENSG00000167207	-1.41849	-0.504359	0.559704	7.46022	2.89922	0	6.20101	2.6325	0
RNU1-3	ENSG00000207513	3.0284	1.59856	0.398971	81.2576	6.34443	3.94026e-10	6.19514	2.63114	0.00498
HACE1	ENSG00000085382	-1.31821	-0.398585	0.476889	-1.12511	-0.170066	0.999972	-1.03405	-0.0483013
SEH1L	ENSG00000085415	-1.31937	-0.399848	0.13965	-1.7622	-0.817376	4.56726e-05	-1.07371	-0.102611
LINC00520	ENSG00000258791	-2.45289	-1.29448	1.3459e-06	1.52044	0.604486	0.0648301	6.19093	2.63016	0
CD3E	ENSG00000198851	1.30855	0.387966	0.99996	5.13164	2.35942	0.0709737	6.17441	2.6263	0.00161
OVGP1	ENSG00000085465	-1.36298	-0.446767	0.967136	-2.04691	-1.03345	0.418241	-1.93042	-0.948915
SLC25A24	ENSG00000085491	1.03412	0.0484049	0.99996	1.2175	0.283922	0.305797	1.09867	0.135761
RP11-2L8.1	ENSG00000225790	1.96228	0.972528	0.99996	4.71313	2.23669	0.375346	6.17437	2.62629	0.02439
SFTA2	ENSG00000196260	25.7078	4.68413	0.0173937	300.247	8.23	0.0161309	3.39985	1.76547	0.00338
RP11-380P13.1	ENSG00000250137	-2.10959	-1.07696	0.868396	2.07613	1.0539	0.592747	6.17264	2.62589	0.00125
ABCB1	ENSG00000085563	-2.62754	-1.39371	0.800829	-2.72244	-1.4449	0.546031	1.54199	0.624797
ZNF213	ENSG00000085644	-1.27997	-0.356114	0.481627	-1.43611	-0.522167	0.0641816	-1.36345	-0.447265
RP11-64C12.8	ENSG00000267069	-1.60085	-0.678839	0.70651	1.76458	0.819328	0.239781	6.16025	2.62299	2.14185e-10
RP11-488L18.8	ENSG00000232347	-2.1649	-1.1143	0.732709	4.59317	2.19949	0.0414038	6.1555	2.62188	0.000316998
RRN3	ENSG00000085721	-1.31597	-0.396125	0.635574	-3.28484	-1.71582	0	1.04569	0.0644575	0.97221
ROR2	ENSG00000169071	9.15894	3.19518	0	19.3186	4.27192	0	1.1267	0.172103
WNT11	ENSG00000085741	-1.08857	-0.122439	0.99996	-2.77646	-1.47325	0.921495	-7.2972	-2.86734
RP11-7I15.3	ENSG00000254829	1.06795	0.0948393	0.99996	7.96792	2.9942	0	6.11288	2.61185	0
DDHD2	ENSG00000085788	-1.34982	-0.432767	0.100465	-1.26731	-0.341765	0.160511	-1.0264	-0.0375881
RP11-13J8.1	ENSG00000232719	4.5437	2.18387	0.161407	16.2552	4.02283	3.185e-06	6.10927	2.611	1.14953e-06
IRF7	ENSG00000185507	9.21985	3.20474	0	19.3226	4.27222	0	9.29759	3.21686	0
ORC1	ENSG00000085840	1.45776	0.543758	0.195118	1.4837	0.569199	0.145372	-1.02612	-0.0372036
BICC1	ENSG00000122870	9.14957	3.1937	0	10.1072	3.33731	0	-1.07532	-0.104769	0.07007
CHERP	ENSG00000085872	-1.02764	-0.039335	0.99996	-1.25573	-0.32853	0.229008	-1.11164	-0.152694
APOBEC3D	ENSG00000243811	1.06121	0.0857066	0.99996	12.538	3.64823	0	6.0691	2.60148	0
ZNF385B	ENSG00000144331	2.50026	1.32208	0.416854	4.48672	2.16566	0.0013154	6.06582	2.6007	1.25141e-07
TINF2	ENSG00000092330	1.06728	0.0939392	0.99996	2.00749	1.0054	6.47327e-08	6.06503	2.60051	0
B3GNT7	ENSG00000156966	15.2424	3.93002	0	42.1923	5.39891	0	5.58561	2.48171	0
MAST2	ENSG00000086015	-1.07925	-0.110034	0.99996	-1.63282	-0.707363	0.000107233	-1.05566	-0.0781464
SLAMF9	ENSG00000162723	-1.29426	-0.372122	0.95455	1.46263	0.548561	0.0694937	6.01048	2.58748	0
RP11-18B16.2	ENSG00000227482	9.119	3.18888	0.0430289	2.0302	1.02162	0.999972	-2.23089	-1.15762
LAMP3	ENSG00000078081	6.97551	2.8023	0	48.4376	5.59806	0	12.1911	3.60775	0
NFX1	ENSG00000086102	-1.07369	-0.102573	0.99996	-1.77758	-0.829916	1.98282e-05	-1.1081	-0.148084
AQP6	ENSG00000086159	-3.57552	-1.83815	0.112359	-3.7258	-1.89755	0.0239456	4.31215	2.10841
RP11-702B10.2	ENSG00000273415	33.8644	5.0817	9.81987e-13	6.80259	2.76608	1.79945e-11	2.48792	1.31494	7.64389e-07
PTGS2	ENSG00000073756	-7.16047	-2.84005	0	-5.06537	-2.34067	0	5.98782	2.58203	0
FOLH1	ENSG00000086205	-1.14114	-0.190472	0.99996	1.53942	0.622389	0.999972	1.62692	0.702144
RHEBL1	ENSG00000167550	-2.07956	-1.05628	0.358001	4.13473	2.04779	0.000998029	5.98038	2.58024	3.74449e-06
NME8	ENSG00000086288	6.17868	2.6273	0.99996				-5.7737	-2.5295
SEMA6B	ENSG00000167680	9.1076	3.18707	0.00458902	5.00666	2.32385	0.163965	-1.56942	-0.650234
SNX10	ENSG00000086300	-1.29563	-0.373656	0.980489	1.76285	0.817911	0.511967	1.07741	0.10757
IFITM9P	ENSG00000213275	16.9704	4.08495	0.0080062	17.696	4.14535	3.78694e-07	4.95087	2.30768	2.55464e-05
MRPL28	ENSG00000086504	1.01101	0.015791	0.99996	1.09374	0.129264	0.999972	1.11221	0.153432
HBQ1	ENSG00000086506	-1.35306	-0.43623	0.99996	-1.30409	-0.38304	0.999972	1.66987	0.739732
RP11-578F21.12	ENSG00000261377	9.08401	3.18333	0.000216808	2.79624	1.48349	0.394061	-1.89836	-0.92475
FAM83E	ENSG00000105523	-4.24898	-2.08712	3.07145e-06	-1.73133	-0.791883	0.0410192	5.97328	2.57852	0
RP11-15K3.1	ENSG00000236373	-1.39827	-0.483641	0.99996	4.24609	2.08613	0.00886778	5.97284	2.57842	5.31135e-06
RP6-91H8.3	ENSG00000269927	6.76506	2.7581	3.83156e-05	63.5011	5.98871	0	12.2667	3.61667	0
PDE6G	ENSG00000185527	9.07303	3.18158	0.0228049	2.24867	1.16907	0.690365	-1.32066	-0.401256
ERO1LB	ENSG00000086619	-1.1454	-0.195845	0.99996	1.11861	0.16171	0.999972	1.11535	0.157499
RP11-25L3.3	ENSG00000263655	2.97067	1.57079	0.963945	2.3237	1.21643	0.814002	5.96535	2.57661	0.02052
ANO7P1	ENSG00000237276	1.45953	0.545506	0.546718	6.75365	2.75567	0	5.96087	2.57552	0
TXLNG	ENSG00000086712	-1.15831	-0.212023	0.929954	-1.55284	-0.634909	0.00338977	-1.05576	-0.0782842
PPEF1	ENSG00000086717	1.30237	0.381134	0.99996	1.35635	0.439732	0.999972	1.1244	0.169161
LAT2	ENSG00000086730	1.41172	0.497452	0.761814	1.523	0.606913	0.648824	1.18565	0.245684
HUWE1	ENSG00000086758	-1.31665	-0.396869	0.161974	-1.54678	-0.62927	0.00651557	-1.20972	-0.27467
LOX	ENSG00000113083	9.0473	3.17749	0	15.5144	3.95554	0	1.18746	0.247875
ALG9_1	ENSG00000086848	1.02104	0.0300337	0.99996	-1.08511	-0.117837	0.999972	-1.13151	-0.178251
MYBPC2	ENSG00000086967	-3.17938	-1.66875	0.966457	10.673	3.4159	0.711758	3.5385	1.82314
SUSD2	ENSG00000099994	9.04455	3.17705	1.16443e-08	12.8293	3.68137	0.000120299	-2.31154	-1.20885
ACOX3	ENSG00000087008	-1.37009	-0.454273	0.146821	-1.36644	-0.450424	0.132627	-1.16796	-0.223996
MTMR2	ENSG00000087053	-1.01489	-0.0213213	0.99996	-1.59385	-0.672518	0.000223506	-1.11338	-0.154951
ZBTB16	ENSG00000109906	-1.14907	-0.200467	0.99996	1.59857	0.676778	0.999972	5.95573	2.57428	0.02176
SAMHD1	ENSG00000101347	22.8153	4.51193	0	28.4943	4.8326	0	3.53467	1.82157	0
TRIP6	ENSG00000087077	-1.00961	-0.0138001	0.99996	-1.38254	-0.467317	0.0290543	-1.054	-0.0758779
ACHE	ENSG00000087085	2.10763	1.07562	0.580985	1.68921	0.756345	0.838455	1.34797	0.430783
CTB-129P6.4	ENSG00000267282	40.873	5.35308	1.0237e-09	7.20222	2.84844	2.62561e-07	1.97182	0.979526	0.00885
SRRT	ENSG00000087087	1.30795	0.38731	0.157186	1.23846	0.308549	0.246071	-1.21394	-0.279697
SRGAP3-AS1	ENSG00000224808	8.95564	3.1628	0.00674197	7.51506	2.90979	0.0286305	-1.00341	-0.00491062
OSBP2	ENSG00000184792	-2.89366	-1.5329	1.94754e-08	-5.52268	-2.46537	0	5.88943	2.55813	0
RP11-703M24.5	ENSG00000266049	-1.12665	-0.172036	0.99996	2.54296	1.34651	0.033544	5.8792	2.55562	1.11106e-10
HLA-G	ENSG00000204632	-6.32735	-2.6616	0	-2.45062	-1.29315	1.40561e-09	5.8771	2.5551	0
DDIT3	ENSG00000175197	-21.7982	-4.44614	7.30072e-10	-3.36637	-1.75119	0.00732292	5.86979	2.55331	0
ATXN7L3	ENSG00000087152	1.35525	0.438554	0.0792531	1.65953	0.730777	6.20513e-05	1.01664	0.0238107
PGS1	ENSG00000087157	1.18091	0.239904	0.700593	1.32525	0.406263	0.121506	1.18991	0.250853
PSMC5	ENSG00000087191	1.12278	0.167074	0.99996	-1.1525	-0.204772	0.657573	-1.05491	-0.0771244
UIMC1	ENSG00000087206	1.02343	0.0334087	0.99996	-1.0264	-0.0375887	0.999972	-1.062	-0.0867901
ISG20	ENSG00000172183	5.80247	2.53667	0	19.2732	4.26853	0	13.8734	3.79424	0
FLJ20306	ENSG00000269781	8.91955	3.15697	9.76933e-05	35.3561	5.14389	6.01838e-06	1.02491	0.035503
RP1-167F1.2	ENSG00000226786	-5.73209	-2.51906	0.00312644	-1.01079	-0.0154831	0.999972	5.82125	2.54133	0.000167573
EPHB3	ENSG00000182580	-8.06593	-3.01184	0	-4.09714	-2.03462	0	5.80779	2.53799	0
RP11-806O11.1	ENSG00000253671	8.84977	3.14564	8.39982e-05	12.4756	3.64104	0.00150451	-1.32427	-0.405193
OGFOD1	ENSG00000087263	1.05553	0.0779739	0.99996	-1.57175	-0.652375	0.000781412	-1.069	-0.0962622	0.08792
SH3BP2	ENSG00000087266	1.34437	0.42693	0.256421	2.04533	1.03234	3.37402e-09	1.0054	0.00776273
CRB3	ENSG00000130545	-1.0184	-0.0262975	0.99996	1.64546	0.718491	0.0111591	5.7993	2.53588	0
ADD1	ENSG00000087274	-1.04367	-0.0616694	0.99996	-1.03496	-0.0495772	0.999972	-1.10823	-0.148262
RP11-54F2.1	ENSG00000251196	1.99038	0.993046	0.724047	2.26968	1.18249	0.203577	5.78174	2.5315	4.15084e-06
TXNDC16	ENSG00000087301	1.32515	0.406154	0.801016	1.29423	0.372091	0.999972	-1.38632	-0.471263
C14orf166	ENSG00000087302	-1.08186	-0.113516	0.99996	-1.25349	-0.325956	0.185056	1.11353	0.155143
TRPM2	ENSG00000142185	8.83217	3.14277	1.82265e-05	19.7082	4.30072	0.000134458	-1.28982	-0.367173
GMCL1	ENSG00000087338	-1.16035	-0.214563	0.943479	-1.15833	-0.21205	0.96604	-1.23354	-0.302807
SF3B2	ENSG00000087365	-1.0485	-0.0683332	0.99996	-1.44628	-0.532342	0.00710975	-1.00985	-0.0141458
BBC3	ENSG00000105327	-1.00532	-0.00765696	0.99996	5.7567	2.52524	0	5.77872	2.53075	0
CDH16	ENSG00000166589	1.05677	0.07966	0.99996	-1.86539	-0.899481	0.345686	1.26824	0.342832
TGM1	ENSG00000092295	-1.31458	-0.394597	0.216508	1.59529	0.67382	0.000846104	5.75738	2.52541	0
PTHLH	ENSG00000087494	-1.11159	-0.152628	0.99996	1.01703	0.0243596	0.999972	-1.0284	-0.0404042	0.41335
PALM2	ENSG00000243444	8.82868	3.1422	0.015813	160.049	7.32237	0.0454838	1.54015	0.623074
ERGIC2	ENSG00000087502	1.37617	0.460655	0.0617828	1.71195	0.77564	2.09732e-05	1.2709	0.345848
FAM179A	ENSG00000189350	-1.71769	-0.780473	0.99996	2.37998	1.25095	0.641813	5.74641	2.52266	0.0122
PDLIM3	ENSG00000154553	8.80226	3.13787	2.22942e-05	4.86159	2.28143	0.00344145	1.1972	0.259668
CASS4	ENSG00000087589	-1.45061	-0.536657	0.99996	-1.2719	-0.34699	0.999972	-2.12756	-1.0892
PIR	ENSG00000087842	-1.08251	-0.114386	0.99996	1.06514	0.0910436	0.999972	-1.16425	-0.219398
AAMDC	ENSG00000087884	1.3053	0.384384	0.319917	1.74501	0.803232	0.000552838	1.02605	0.0371067
SPRY1	ENSG00000164056	8.79671	3.13696	0	12.3338	3.62454	0	1.07389	0.102845	0.88158
CTD-2521M24.6	ENSG00000269481	19.8267	4.30937	5.09181e-11	37.0155	5.21006	0	3.92386	1.97227	0
METTL2A	ENSG00000087995	-1.05265	-0.074031	0.99996	-1.57836	-0.658422	0.0016596	1.05977	0.0837525
AC025171.1	ENSG00000215068	59.7313	5.90042	0.218288	36.265	5.18051	0.000213967	5.7199	2.51599	0.00059504
ALG6	ENSG00000088035	1.49569	0.58081	0.131257	1.31741	0.397703	0.654478	-1.31241	-0.392218
CNOT3	ENSG00000088038	-1.22651	-0.294557	0.414826	-1.33317	-0.414859	0.11677	-1.09281	-0.128041
GP6	ENSG00000088053
ENKUR	ENSG00000151023	1.02683	0.0381919	0.99996	1.97813	0.984137	0.106566	5.68629	2.50749	1.78457e-07
CD200	ENSG00000091972	9.11694	3.18855	1.79726e-05	15.2134	3.92727	0	8.50967	3.0891	0
C5AR2	ENSG00000134830	-1.13881	-0.187533	0.99996	4.14699	2.05207	0.0666642	5.65022	2.49831	0.00149
MYEOV	ENSG00000172927	37.311	5.22153	4.33385e-14	23.365	4.54628	0	2.04317	1.03081	0.000489197
IL11	ENSG00000095752	-1.74912	-0.806633	0.0352761	1.33015	0.41159	0.654478	1.43803	0.524092	0.11131
EDEM2	ENSG00000088298	-1.00524	-0.00754529	0.99996	1.172	0.228967	0.572679	1.15337	0.20586
SNTB1	ENSG00000172164	8.77072	3.1327	4.45421e-06	16.6482	4.05729	1.2317e-06	1.19683	0.259216
REM1	ENSG00000088320	1.67623	0.745217	0.99996	2.49672	1.32004	0.958453	4.85263	2.27877
HCG4P11	ENSG00000225864	6.0184	2.58938	3.50533e-10	26.3934	4.7221	0	12.2758	3.61774	0
RP11-86H7.7	ENSG00000235565	8.74922	3.12915	0.00229031	4.33585	2.11631	0.0128896	1.56088	0.642358
PDRG1	ENSG00000088356	1.11672	0.159272	0.99996	-1.48267	-0.568197	0.0270645	1.10296	0.141387
EPB41L1	ENSG00000088367	1.24168	0.312299	0.752379	-1.24567	-0.316921	0.739748	-1.30681	-0.386049
LINC00607	ENSG00000235770	8.67185	3.11634	4.06948e-12	9.62569	3.26689	2.60969e-08	-1.32542	-0.40645	0.12662
ZBTB42	ENSG00000179627	1.16966	0.226087	0.99996	4.60071	2.20186	0	5.60211	2.48597	0
TMC8	ENSG00000167895	8.59449	3.10341	9.23495e-14	11.6573	3.54317	1.38847e-12	1.34891	0.431796	0.20538
TGDS	ENSG00000088451	1.08515	0.117899	0.99996	-1.04441	-0.0626892	0.999972	1.01246	0.0178616
DOCK3	ENSG00000088538	1.0499	0.0702569	0.99996	-1.24093	-0.311417	0.999972	-1.50115	-0.586065
DNER	ENSG00000187957	-1.89757	-0.924153	0.0158429	3.56142	1.83245	0	5.59864	2.48508	0
COQ9	ENSG00000088682	1.27941	0.355479	0.241559	-1.08562	-0.118522	0.999972	-1.0162	-0.0231804
TRAC	ENSG00000229164	8.56071	3.09773	3.70347e-06	1.30544	0.384536	0.999972	-1.10867	-0.148827
KIF9	ENSG00000088727	-1.258	-0.331129	0.83937	-1.2833	-0.359861	0.772821	1.07469	0.10392
ARHGAP28	ENSG00000088756	1.04198	0.0593273	0.99996	-1.12186	-0.165892	0.999972	-1.17608	-0.233987
CRLS1	ENSG00000088766	1.2545	0.327113	0.320992	1.04122	0.0582682	0.999972	-1.12601	-0.171215
DEFB127	ENSG00000088782
PPP1R13B	ENSG00000088808	-1.10787	-0.147787	0.99996	-1.17488	-0.232513	0.65224	-1.13572	-0.183604
RMI2	ENSG00000175643	1.36984	0.454006	0.525412	8.5722	3.09967	0	5.5862	2.48187	0
PTN	ENSG00000105894	7.62684	2.93109	0.00454156	21.9829	4.45831	4.03005e-13	9.57243	3.25889	0
SIGLEC1	ENSG00000088827				-1.08279	-0.114748	0.999972	4.02779	2.00999
FKBP1A	ENSG00000088832	-1.09939	-0.136698	0.99996	1.04831	0.0680715	0.999972	1.06622	0.0925016
RARRES2	ENSG00000106538	8.55729	3.09715	0.0418093	102.147	6.67451	0.0872901	1.36403	0.447873
RP11-1415C14.3	ENSG00000253816	8.52637	3.09193	0.0283846	1.22427	0.291917	0.999972	-1.32395	-0.40485
C20orf194	ENSG00000088854	1.1353	0.183075	0.955552	1.17158	0.228451	0.565194	-1.07518	-0.104575
ZNF343	ENSG00000088876	1.6976	0.7635	0.858952	-1.87313	-0.905453	0.329519	1.42187	0.507785
EBF4	ENSG00000088881	-1.28721	-0.364249	0.99996	2.90662	1.53934	0.329061	2.06211	1.04412	0.15322
CPXM1	ENSG00000088882	3.59741	1.84696	0.99996	3.76099	1.91111	0.999972	1.12572	0.170849
MAVS	ENSG00000088888	-1.17841	-0.236839	0.682181	-1.05854	-0.0820813	0.999972	1.04505	0.0635718
SP6	ENSG00000189120	-1.20216	-0.265625	0.853427	2.27939	1.18865	2.91345e-09	5.58413	2.48133	0
F11	ENSG00000088926
XRN2	ENSG00000088930	-1.0378	-0.0535287	0.99996	-1.13547	-0.183292	0.766646	-1.07088	-0.0988013
RP11-511B7.1	ENSG00000250725	1.42877	0.514774	0.99996	4.52349	2.17744	3.84424e-05	5.56963	2.47758	3.7021e-15
SPINK1	ENSG00000164266	1.24086	0.311345	0.99996	2.25797	1.17503	0.130437	5.54158	2.4703	8.83443e-06
TESC	ENSG00000088992	-1.17905	-0.237625	0.99996	1.95987	0.970755	0.999972	2.56898	1.3612
SNX5	ENSG00000089006	1.06982	0.0973723	0.99996	-1.03999	-0.056567	0.999972	-1.03661	-0.0518705
RPL6	ENSG00000089009	-1.20529	-0.269382	0.559704	-1.36256	-0.446318	0.0652212	-1.13178	-0.178594
SIRPG	ENSG00000089012	7.41913	2.89125	0.927563	6.44184	2.68747	0.907107	-1.22992	-0.298566
MAPKAPK5	ENSG00000089022	1.00267	0.00385348	0.99996	-1.21986	-0.286719	0.436208	-1.04185	-0.0591517
AC010296.1	ENSG00000256121	8.47284	3.08285	0.0217114	9.84203	3.29896	0.0219439	1.42129	0.507205
ENPP4	ENSG00000001561	34.379	5.10345	2.74029e-06	89.8552	6.48953	6.19208e-08	2.0841	1.05943	0.02088
RP11-638I2.8	ENSG00000258666	-1.57417	-0.654588	0.0234641	4.53912	2.18241	0	5.52032	2.46475	0
ANAPC5	ENSG00000089053	1.19039	0.251428	0.625493	-1.08395	-0.116296	0.999972	-1.17143	-0.228267
HELB	ENSG00000127311	1.15381	0.20641	0.99996	9.39383	3.23171	0	5.48821	2.45634	0
RP11-646E18.2	ENSG00000238837	8.42631	3.0749	0.018169	5.49291	2.45757	0.247527	-2.16589	-1.11496
TMEM230	ENSG00000089063	-1.04458	-0.0629203	0.99996	-1.11106	-0.151933	0.936381	1.07334	0.102113
PPM1K	ENSG00000163644	1.18301	0.242462	0.837745	6.15036	2.62067	0	5.47981	2.45413	0
RP11-674N23.1	ENSG00000265962	8.4227	3.07428	0.000135923	2.20242	1.13909	0.350127	-1.39494	-0.480201
C20orf26	ENSG00000089101	-1.16458	-0.219814	0.99996	-1.04573	-0.0645142	0.999972	1.5845	0.664031
LHX5	ENSG00000089116	-2.53125	-1.33985	0.0721312	-2.27103	-1.18335	0.223556	-1.10505	-0.144112
TASP1	ENSG00000089123	1.04301	0.0607477	0.99996	-1.06076	-0.0851018	0.999972	-1.05264	-0.0740071
RP11-167H9.4	ENSG00000243944	8.41435	3.07285	0.00792355	3.29792	1.72156	0.344051	-1.4082	-0.493853
ID2	ENSG00000115738	1.36929	0.453424	0.878275	7.38769	2.88512	0	5.46922	2.45133	0
RPLP0	ENSG00000089157	-1.05369	-0.0754543	0.99996	-1.07849	-0.109014	0.999972	1.0372	0.0526983
RP11-445H22.3	ENSG00000132832	4.59494	2.20005	0.353648	53.0612	5.72959	0.000830111	5.46914	2.45131	0.000722907
SIRT4	ENSG00000089163	1.30808	0.387446	0.99996	2.91226	1.54214	0.307813	-1.1676	-0.223545
RPH3A	ENSG00000089169	2.18267	1.12609	0.798235	-1.44965	-0.535703	0.999972	1.12155	0.16549
CPLX2	ENSG00000145920	8.41369	3.07274	0.0002713	21.451	4.42297	0.00269354	-1.82518	-0.868038
CTD-2623N2.3	ENSG00000267370	8.40502	3.07125	0.00945422	2.07274	1.05154	0.999972	-2.87354	-1.52283
CHGB	ENSG00000089199	-1.71621	-0.779222	0.459529	-3.18215	-1.67	0.0116692	-1.73769	-0.797175
JHDM1D-AS1	ENSG00000260231	1.02979	0.042347	0.99996	1.66146	0.732451	0.00799638	5.46862	2.45118	0
LRG1	ENSG00000171236	8.3587	3.06328	0	7.08825	2.82543	6.70129e-13	1.07608	0.105781	0.91947
BRAP	ENSG00000089234	-1.21567	-0.281746	0.559269	-1.3951	-0.480365	0.0446835	1.15627	0.209478
ERP29	ENSG00000089248	1.03203	0.0454803	0.99996	1.43087	0.516893	0.0122144	1.17926	0.237877
CYP2C8	ENSG00000138115	8.33044	3.05839	0.00451859	4.45393	2.15508	0.0553548	1.16399	0.21908
FUS	ENSG00000089280	1.03168	0.0450005	0.99996	1.03124	0.0443837	0.999972	1.04604	0.0649399
RP11-353N4.4	ENSG00000223759	-2.01564	-1.01124	0.460121	3.32179	1.73196	0.0239999	5.44297	2.44439	1.8521e-05
AC007422.1	ENSG00000224173	39.8071	5.31495	0.295974	4.97259	2.314	0.053142	5.42163	2.43873	0.00132
ZNF302	ENSG00000089335	1.13188	0.178715	0.99996	1.33311	0.414792	0.315893	-1.16526	-0.220647
GRAMD1A	ENSG00000089351	1.09183	0.126745	0.99996	1.25566	0.328445	0.22914	1.14694	0.197794
IL24	ENSG00000162892	6.52061	2.70501	6.15223e-09	6.54142	2.7096	0	10.7351	3.42427	0
C8orf31	ENSG00000177335	7.92268	2.98599	0.00830774	18.4029	4.20186	8.74792e-11	8.70766	3.12228	2.23109e-12
MIR155HG	ENSG00000234883	1.07984	0.110817	0.99996	6.01724	2.5891	4.19395e-09	5.41561	2.43712	3.18551e-11
CMTM1	ENSG00000089505	1.5808	0.660651	0.99996	70.1155	6.13166	0.000348223	3.19766	1.67702
KCNH4	ENSG00000089558	1.65546	0.72723	0.99996	5.81849	2.54064	0.122653	2.56324	1.35797
SERPINB2	ENSG00000197632	-2.03312	-1.0237	0.0153669	-2.7528	-1.4609	3.80772e-11	5.41531	2.43704	0
GMIP	ENSG00000089639	-1.44626	-0.532324	0.0599478	-1.32786	-0.409104	0.16184	1.16458	0.219814
RBM41	ENSG00000089682	1.03417	0.0484786	0.99996	1.14247	0.192156	0.793865	1.05759	0.0807871
RP11-82L18.2	ENSG00000224945	8.2777	3.04923	0.0326868	-2.45301	-1.29456	0.657433	-2.44764	-1.29139	0.16786
RNY1	ENSG00000201098	8.25871	3.04592	0.00784588	299.661	8.22719	0.0158821	2.27863	1.18816
TLR3	ENSG00000164342	8.21542	3.03833	0	85.0665	6.41052	0	8.37506	3.0661	0
RP11-359G22.2	ENSG00000230400	8.24135	3.04288	0.0215006	27.1051	4.76049	0.405915	-3.61759	-1.85503
PLAC8	ENSG00000145287	1.38305	0.467849	0.99996	11.4486	3.5171	3.1644e-09	5.39437	2.43145	1.15316e-10
ZBTB25	ENSG00000089775	1.02918	0.0414932	0.99996	1.14917	0.20059	0.860571	-1.04479	-0.0632121
NLRP3	ENSG00000162711	11.4026	3.51129	8.97076e-15	41.8813	5.38823	0	5.97274	2.57839	0
GJC2	ENSG00000198835	-10.5649	-3.40121	8.47887e-08	-4.65285	-2.21811	8.43115e-08	5.38378	2.42862	0.000151711
ANKRD24	ENSG00000089847	-1.35929	-0.442855	0.99996	-1.07332	-0.102081	0.999972	-1.50799	-0.592628
DHX32	ENSG00000089876	-1.02068	-0.0295343	0.99996	1.0185	0.02644	0.999972	1.03808	0.0539242
APOBEC3F	ENSG00000128394	1.6444	0.717566	0.180763	7.82515	2.96812	0	5.38353	2.42855	0
GPATCH2L	ENSG00000089916	-1.10644	-0.145928	0.99996	-1.05628	-0.0789935	0.999972	1.06879	0.0959774
MAP2	ENSG00000078018	-2.37708	-1.24919	5.34242e-09	1.14466	0.194917	0.812221	5.3802	2.42766	0
GS1-179L18.1	ENSG00000205628	-2.62323	-1.39134	0.996066	2.82076	1.49608	0.767852	5.37094	2.42517	0.03946
SLC9A1	ENSG00000090020	-1.02335	-0.0333012	0.99996	1.39065	0.475758	0.0166087	1.14762	0.198649
SPTLC1	ENSG00000090054	1.11127	0.152207	0.99996	1.06893	0.0961669	0.999972	1.1454	0.195855
PAPOLA	ENSG00000090060	-1.18349	-0.243053	0.614208	-1.07792	-0.108254	0.999972	1.11616	0.15854
CCNK	ENSG00000090061	-1.07969	-0.110616	0.99996	-1.46759	-0.553452	0.00373463	1.08949	0.123656
RP11-2C24.4	ENSG00000260899	-1.19095	-0.252111	0.993974	1.633	0.707521	0.0364495	5.36627	2.42392	0
RGS1	ENSG00000090104
YPEL3	ENSG00000090238	1.09911	0.136338	0.99996	1.73633	0.796045	0.0123956	1.01904	0.0272068
MRPS33	ENSG00000090263	1.17238	0.229442	0.836605	1.23296	0.302131	0.393699	1.09604	0.132305
NDUFB2	ENSG00000090266	1.08794	0.121602	0.99996	1.15888	0.212737	0.683092	1.03963	0.0560767
NUDC	ENSG00000090273	1.17094	0.227668	0.733457	-1.11332	-0.154864	0.907107	1.07594	0.105593
SEPT4	ENSG00000108387	11.3088	3.49937	2.37943e-08	132.008	7.04448	0	6.00724	2.5867	0
OTOF	ENSG00000115155	-1.23241	-0.301485	0.99996	5.22336	2.38498	0.271609	5.36188	2.42274	0.01674
PLD5	ENSG00000180287	-27.8416	-4.79917	0	-9.42997	-3.23725	0	5.36102	2.42251	0
RTKN2	ENSG00000182010	-2.95369	-1.56252	0.000131747	-1.51308	-0.597491	0.0103187	5.36068	2.42241	0
LYZ	ENSG00000090382	1.23757	0.30751	0.99996	14.4951	3.85749	0.624545	1.82165	0.865247
SI	ENSG00000090402	-1.83832	-0.878388	0.99996	-2.63224	-1.39629	0.999972	1.96042	0.971162
C1orf170	ENSG00000187642	1.56707	0.648073	0.99996	2.90995	1.54099	0.0678461	5.35921	2.42202	1.01423e-05
KLK1	ENSG00000167748	-6.4021	-2.67855	0.00335775	2.07795	1.05516	0.561289	5.34823	2.41906	0.00183
PDCD7	ENSG00000090470	-1.10601	-0.145364	0.99996	-1.30049	-0.37906	0.169443	-1.11308	-0.154561
SPG21	ENSG00000090487	-1.09977	-0.137201	0.99996	-1.24643	-0.317801	0.270855	-1.13861	-0.187272
FETUB	ENSG00000090512	5.11404	2.35446	0.529396	3.52851	1.81906	0.837054	-2.23781	-1.16209
RP11-256L6.3	ENSG00000257878	3.14338	1.65232	0.330602	105.649	6.72313	8.99468e-10	5.34518	2.41824	1.13327e-07
RP11-440I14.2	ENSG00000250596	-6.13161	-2.61626	0.0756286	-1.79472	-0.843757	0.869729	5.34311	2.41768	0.03244
THPO	ENSG00000090534
CHRD	ENSG00000090539
CSF2	ENSG00000164400	8.12184	3.02181	8.02847e-11	6.01414	2.58836	0	8.29228	3.05177	0
RP11-148B18.4	ENSG00000236098	3.43994	1.78238	0.490071	13.6621	3.77211	0.000711145	5.3334	2.41505	0.000139365
RP11-44F14.2	ENSG00000261804	8.10709	3.01918	0.00264171	1.90815	0.932178	0.806378	-1.26627	-0.340591
EPGN	ENSG00000182585	-3.32407	-1.73295	5.99196e-09	1.09885	0.135992	0.999972	5.32576	2.41299	0
GOLGA3	ENSG00000090615	-1.11242	-0.153701	0.99996	-1.04729	-0.0666651	0.999972	1.22545	0.293312
TUBA8	ENSG00000183785	3.61766	1.85506	0.290486	12.5951	3.65479	7.68403e-05	5.32228	2.41204	5.26158e-05
CD209	ENSG00000090659	1.09116	0.125869	0.99996	-1.21348	-0.279146	0.999972	1.67959	0.74811
C16orf47	ENSG00000197445	14.6021	3.86811	0.67057	3.98641	1.99509	0.325743	5.31772	2.41081	0.02338
CXCL2	ENSG00000081041	16.2093	4.01875	0	32.5478	5.02449	0	4.09712	2.03461	0
GADD45B	ENSG00000099860	-2.46725	-1.3029	1.37708e-06	-1.78849	-0.838745	2.59976e-06	5.28283	2.40131	0
CTD-2357A8.3	ENSG00000267123	8.0283	3.00509	1.0816e-07	16.0975	4.00877	9.22664e-11	1.40987	0.495561
LMO2	ENSG00000135363	4.17051	2.06023	0.000241119	32.6791	5.0303	0	15.527	3.95671	0
AC105020.1	ENSG00000203392	52.2913	5.7085	0.225899	262.945	8.03862	0.021376	5.27826	2.40006	0.00261
TLR4	ENSG00000136869	29.6487	4.8899	0	90.0712	6.49299	0	2.1753	1.12122	9.30022e-13
C1S	ENSG00000182326	30.159	4.91452	0	44.2354	5.46713	0	2.10017	1.07051	0
ELOVL7	ENSG00000164181	-3.70492	-1.88944	0	-1.00744	-0.0106991	0.999972	5.26918	2.39758	0
ADORA2A	ENSG00000128271	-3.46058	-1.79101	0.232476	4.78206	2.25763	0.0309926	5.26554	2.39658	0.00633
DPP4	ENSG00000197635	22.4761	4.49032	0	112.975	6.81986	0	2.80757	1.48932	0
DLL3	ENSG00000090932	-2.19212	-1.13232	0.392338	-3.17491	-1.66672	0.0853908	-1.03243	-0.046042
NAT14	ENSG00000090971	1.05778	0.0810441	0.99996	1.07042	0.0981708	0.999972	-1.18011	-0.238919
PITPNM2	ENSG00000090975	1.24772	0.319293	0.363237	1.38555	0.470456	0.0462226	-1.14732	-0.198262
EXOC1	ENSG00000090989	-1.10695	-0.146585	0.99996	-1.21207	-0.277468	0.416607	1.07461	0.103818
RBM27	ENSG00000091009	-1.09097	-0.125612	0.99996	-1.49326	-0.578468	0.0031587	1.03612	0.0511918
POU4F3	ENSG00000091010	-1.21454	-0.280407	0.99996	-1.15832	-0.21204	0.999972	1.1394	0.188269
RP11-454C18.2	ENSG00000242908	8.01929	3.00347	5.34858e-08	11.8389	3.56546	2.08102e-08	1.14286	0.192649
MEOX1	ENSG00000005102	7.98524	2.99734	0.0082072	1.48834	0.573705	0.999972	-1.27586	-0.351472
IL11RA	ENSG00000137070	1.4732	0.558951	0.801742	1.43143	0.517455	0.999972	-1.79983	-0.847861	0.04349
ZFP36	ENSG00000128016	-2.07056	-1.05002	2.64216e-08	1.30819	0.387574	0.0975382	5.2362	2.38852	0
LAMB4	ENSG00000091128	1.50579	0.590521	0.793682	2.64767	1.40472	0.169728	-1.24775	-0.31933
CSRNP1	ENSG00000144655	1.42336	0.509297	0.213534	2.74247	1.45548	1.41972e-13	5.23381	2.38786	0
LINC01090	ENSG00000231689	2.12903	1.09019	0.706255	9.47191	3.24366	3.55756e-06	5.23294	2.38762	9.37584e-06
SLC26A4	ENSG00000091137	1.02069	0.0295507	0.99996	1.36863	0.452733	0.999972	-2.21173	-1.14518
SLC26A3	ENSG00000091138	-1.0403	-0.0569963	0.99996	-1.85399	-0.890631	0.924047	-1.25831	-0.331492
DLD	ENSG00000091140	1.0646	0.0903094	0.99996	1.06164	0.0862952	0.999972	-1.19893	-0.261743
WDR7	ENSG00000091157	-1.07313	-0.101818	0.99996	-1.41309	-0.498857	0.100364	-1.39577	-0.481065
TXNL1	ENSG00000091164	1.00393	0.00565543	0.99996	-1.09114	-0.125835	0.999972	1.06716	0.0937784
IL12A	ENSG00000168811	1.0793	0.1101	0.99996	2.07513	1.0532	0.448755	4.71887	2.23844	0.000316981
ABCC6	ENSG00000091262	1.29652	0.37464	0.99996	-1.4553	-0.541312	0.999972	-2.375	-1.24793
GPRC5B	ENSG00000167191	7.91979	2.98546	2.46253e-09	16.991	4.0867	3.707e-13	1.25224	0.324508
LINC00654	ENSG00000205181	7.91278	2.98418	0.00034891	4.97753	2.31543	0.037968	-1.28601	-0.362897
RAPGEF4	ENSG00000091428	1.04149	0.0586431	0.99996	-1.0755	-0.10501	0.999972	-1.40938	-0.495059
MLTK	ENSG00000091436	-1.24151	-0.31209	0.652934	-1.52566	-0.609435	0.00623008	1.29971	0.378194
SMPX	ENSG00000091482				-1.10596	-0.145304	0.999972	7.20155	2.84831
RP11-215G15.5	ENSG00000272016	1.15243	0.204683	0.99996	2.3952	1.26015	0.0597405	5.21281	2.38206	2.74187e-06
SEL1L3	ENSG00000091490	1.17588	0.23374	0.853515	1.27967	0.355777	0.118523	-1.06477	-0.0905409
TF	ENSG00000091513	1.50083	0.585759	0.99996	-2.00725	-1.00522	0.999972	-1.21854	-0.285156
CDV3	ENSG00000091527	-1.21801	-0.284529	0.473798	-1.27125	-0.346244	0.179935	-1.0018	-0.0025997
MYO15A	ENSG00000091536	1.20848	0.27319	0.99996	1.55897	0.640594	0.87382	1.11535	0.157496
ALKBH5	ENSG00000091542	-1.01346	-0.0192837	0.99996	1.17085	0.227551	0.540051	-1.04772	-0.0672531
APOH	ENSG00000091583	-2.11037	-1.0775	0.99996	-1.24449	-0.315557	0.999972	2.9964	1.58323
SEMA3D	ENSG00000153993	-8.25154	-3.04466	3.32043e-13	-2.01644	-1.01181	0.0253752	5.20907	2.38103	1.63688e-07
BLK	ENSG00000136573	2.26756	1.18114	0.834824	1.83318	0.874346	0.549844	5.20598	2.38017	0.000457595
SPAG7	ENSG00000091640	1.00743	0.0106857	0.99996	1.03218	0.0456995	0.999972	1.10224	0.140438
RP5-1029F21.4	ENSG00000263300	-1.73748	-0.796993	0.342178	-1.16354	-0.218522	0.999972	5.178	2.37239	2.83397e-12
BIRC3	ENSG00000023445	3.35693	1.74714	3.43355e-11	10.7173	3.42187	0	18.6026	4.21743	0
SLC17A6	ENSG00000091664				3.73334	1.90047	0.999972	4.02779	2.00999
CPA1	ENSG00000091704	3.83969	1.94099	0.99996	-6.92217	-2.79123	0.782988	-3.32381	-1.73284
ZC3HC1	ENSG00000091732	1.13396	0.181374	0.99996	-1.55929	-0.640889	0.00554093	-1.08138	-0.112878
RP11-697E22.2	ENSG00000267668	2.08805	1.06216	0.916909	4.75648	2.2499	0.0473107	5.16317	2.36826	0.00279
TMEM139	ENSG00000178826	7.83849	2.97057	2.63593e-14	7.30151	2.86819	1.62844e-07	-1.32788	-0.409125
UNC93B7	ENSG00000251624	1.2777	0.353545	0.99996	5.62221	2.49114	0.00122842	5.163	2.36821	3.61561e-05
NUB1	ENSG00000013374	1.225	0.292782	0.440478	5.27742	2.39983	0	5.15213	2.36517	0
GDA	ENSG00000119125	32.145	5.00652	0	60.4322	5.91725	0	1.86431	0.898644	1.58121e-12
RARRES3	ENSG00000133321	5.63608	2.49469	1.25412e-07	24.8636	4.63597	0	10.4957	3.39172	0
CMA1	ENSG00000092009
JAK2	ENSG00000096968	-1.0476	-0.0670896	0.99996	5.07387	2.34309	0	5.12122	2.35649	0
PPP2R3C	ENSG00000092020	1.11045	0.151144	0.99996	1.92785	0.946993	0.01703	1.41833	0.504191
HAUS4	ENSG00000092036	1.00247	0.00356363	0.99996	1.54066	0.623551	0.00289017	1.33525	0.417115
JPH4	ENSG00000092051	2.72718	1.44741	0.414641	2.36877	1.24414	0.672145	-1.56273	-0.644072
RP11-353M9.1	ENSG00000234091	7.77432	2.95872	0.00076312	189.75	7.56795	0.0340058	-1.38137	-0.466101
CEBPE	ENSG00000092067	-9.3363	-3.22285	0.761814	-3.89784	-1.96268	0.999972
AC115522.3	ENSG00000268601	-10.4203	-3.38133	2.14164e-05	-2.03467	-1.0248	0.373487	5.11827	2.35566	0.00254
RP11-762I7.5	ENSG00000257390	7.76621	2.95721	1.12537e-05	-2.3842	-1.2535	0.000448539	-1.88229	-0.912486
PCSK5	ENSG00000099139	7.76113	2.95627	0	7.13993	2.83591	0	1.27075	0.345686
NR2F1-AS1	ENSG00000237187	7.76007	2.95607	1.54812e-07	12.8618	3.68502	4.41698e-06	-1.40315	-0.488665
SCFD1	ENSG00000092108	-1.21986	-0.286711	0.456729	-1.47619	-0.561875	0.00483865	1.19562	0.257762
GK	ENSG00000198814	-8.49818	-3.08715	4.77434e-11	-2.55794	-1.35498	9.13296e-06	5.10316	2.35139	3.17497e-13
PIGR	ENSG00000162896	22.3915	4.48488	0.000197752	124.051	6.95479	8.1569e-06	2.57917	1.3669	0.00354
HNRNPC	ENSG00000092199	-1.00884	-0.0126917	0.99996	-1.24409	-0.315088	0.414455	-1.14129	-0.190666
RPGRIP1	ENSG00000092200	1.04938	0.0695409	0.99996	-1.47626	-0.561947	0.999972	-1.85204	-0.889117
SKIDA1	ENSG00000180592	1.20465	0.268615	0.99996	10.7664	3.42846	1.74803e-05	5.09314	2.34855	6.30248e-05
CTD-3099C6.7	ENSG00000268886	13.5156	3.75655	0.000189863	1.33966	0.421871	0.79415	4.2268	2.07957	0.00172
GEMIN2	ENSG00000092208	1.26959	0.344367	0.833141	1.05862	0.0821821	0.999972	-1.09573	-0.131887
WNK2	ENSG00000165238	7.68405	2.94187	0.000136575	7.41313	2.89008	0.00615233	-1.52958	-0.613136
NYAP2	ENSG00000144460	7.66912	2.93906	0.0452706	2.65825	1.41048	0.631267	-1.19503	-0.257052
DAZL	ENSG00000092345	4.78502	2.25852	0.656452	4.73907	2.24461	0.602951	1.13174	0.178542
TBL1Y	ENSG00000092377	2.8113	1.49124	0.99996	3.76099	1.91111	0.999972	-2.82288	-1.49717
PTPRH	ENSG00000080031	1.27415	0.349531	0.99996	3.5256	1.81787	2.54526e-07	5.08794	2.34708	0
PRR15	ENSG00000176532	-1.90027	-0.926204	0.0317934	2.80937	1.49025	2.60943e-12	5.08505	2.34626	0
RP11-379B8.1	ENSG00000226453	7.62811	2.93133	0.0175813	-2.27756	-1.18749	0.24139	1.53637	0.619529	0.29987
WDR76	ENSG00000092470	-1.0991	-0.136327	0.99996	-1.28519	-0.361983	0.809734	-1.10991	-0.150437
APOBEC3A	ENSG00000128383	4.99752	2.32121	0.0387366	7.08056	2.82386	2.79942e-06	11.2624	3.49344	0
SNAP23	ENSG00000092531	-1.16743	-0.223342	0.753772	-1.14663	-0.197396	0.743575	-1.06817	-0.0951395
TBX15	ENSG00000092607	5.71153	2.51388	0.201915	1.39759	0.482945	0.999972	-1.18666	-0.24691
RP11-426C22.5	ENSG00000260517	7.59338	2.92474	0.00597864	4.67316	2.2244	0.206443	-1.90252	-0.927914
COL13A1	ENSG00000197467	-2.33498	-1.22341	0.251048	-1.53942	-0.62239	0.999972	1.03358	0.0476566
EZR	ENSG00000092820	-1.04665	-0.0657762	0.99996	-1.44077	-0.526836	0.0397962	1.20296	0.266591
[truncated: 55,774 more rows]
