# Supplementary material for: Chlamydial YAP activation in host endocervical epithelial cells mediates pro-fibrotic paracrine stimulation of fibroblasts
Source: mSystems. 2023 Oct 24;8(6):e00904-23. doi: 10.1128/msystems.00904-23 (PMC10734534; doi:10.1128/msystems.00904-23)
Supplement: Table S4 — List of differentially expressed genes. [file msystems.00904-23-s0005.xlsx]

## Sheet: Sheet1
Symbol	avg_logFC	pct.1	pct.2	p_val_adj
CtL2-pgp8	3.27076	0.959	0.083	1.47197e-169
CtL2-ompA	1.65048	0.837	0.033	4.90069e-199
MT-ND6	1.45536	0.902	0.809	9.95511e-31
CtL2-ndk	0.97751	0.537	0.02	2.7848e-123
HNRNPA2B1	0.864339	0.976	0.92	7.53698e-46
CYR61	0.766702	0.65	0.544	6.45941e-07
CtL2-pmpC	0.764772	0.553	0.017	4.21526e-137
MT-CO2	0.741571	1	0.973	4.80888e-47
MT-CO1	0.716164	1	0.973	9.17329e-50
MAL2	0.709216	0.976	0.915	2.81373e-12
TGFBI	0.704576	0.943	0.857	1.46613e-13
LAMB3	0.683039	0.967	0.886	2.20147e-17
RPL34	0.674374	1	0.973	3.21603e-43
NDUFA1	0.67308	1	0.896	1.51011e-34
SEMA3A	0.652024	0.797	0.646	8.13647e-19
LDHB	0.620789	0.959	0.898	4.17831e-14
TRIM22	0.596671	0.569	0.462	2.85959e-05
RAP1B	0.596354	0.854	0.735	6.91977e-21
TARDBP	0.587348	0.715	0.615	4.76745e-13
COX7B	0.586256	0.984	0.892	7.3698e-24
CAPZA1	0.585151	0.911	0.826	5.17052e-22
SNRPD1	0.583461	0.967	0.886	3.82048e-18
COX6C	0.579844	0.992	0.919	2.65639e-26
FAM84B	0.572114	0.65	0.604	2.56054e-05
TBC1D2	0.565299	0.634	0.564	1.12323e-05
SLC31A2	0.551033	0.634	0.557	1.38862e-05
PTPRK	0.54497	0.699	0.635	1.37287e-07
FOCAD	0.530978	0.528	0.364	3.8325e-07
CEBPB	0.520875	0.748	0.672	8.67086e-08
RPL36AL	0.518595	0.967	0.926	3.28395e-23
MIR4435-2HG	0.517678	0.821	0.829	3.99022e-07
EIF3H	0.516262	0.919	0.84	3.04481e-21
MTCH1	0.510753	0.789	0.809	4.01507e-09
SEM1	0.508344	0.984	0.924	8.74998e-23
COL17A1	0.500246	0.837	0.809	2.99191e-08
SNRPF	0.496407	0.992	0.902	4.19375e-16
FAT1	0.49134	0.715	0.717	0.000158157
IRF2	0.487327	0.61	0.583	0.000711659
MYL6	0.487254	1	0.972	4.18736e-23
SSU72	0.483362	0.764	0.783	9.76569e-09
NDUFS5	0.475103	0.967	0.914	6.37714e-17
MT-CYB	0.469505	1	0.954	2.94649e-21
XAF1	0.46818	0.821	0.835	1.48643e-07
ELOVL5	0.466846	0.602	0.591	0.0161627
SPTBN1	0.462649	0.911	0.874	6.88859e-13
BOD1L1	0.458885	0.699	0.667	4.45462e-06
TGFA	0.454356	0.569	0.522	0.0148369
TRAPPC2B	0.453772	0.577	0.468	2.45082e-06
RPL39	0.450888	1	0.983	2.58542e-37
MT-ND1	0.45002	1	0.956	3.00646e-16
TRIM25	0.441151	0.715	0.726	0.000126123
SEC62	0.433399	0.894	0.864	7.01236e-11
RPL26	0.431073	1	0.968	2.17254e-17
GNB1	0.423199	0.78	0.785	0.000314077
CASP3	0.422034	0.561	0.509	0.00851004
TAP1	0.421202	0.724	0.764	0.027772
OST4	0.420621	0.984	0.92	1.55839e-15
PIN4	0.417482	0.829	0.775	1.39517e-10
MRPS18C	0.415381	0.919	0.869	2.60298e-13
MBD2	0.414312	0.683	0.729	0.00163273
TXNDC17	0.410584	0.992	0.917	8.77827e-08
MT-ATP6	0.410307	1	0.95	1.1261e-10
PET100	0.410307	0.862	0.849	2.51822e-08
DDX58	0.40707	0.65	0.575	0.00277903
C4orf3	0.404176	0.919	0.884	1.21974e-09
SON	0.403537	0.919	0.902	1.63776e-08
MINDY2	0.403499	0.748	0.738	6.43774e-05
ABL2	0.40336	0.748	0.706	0.000413961
PSMA4	0.401929	0.927	0.898	5.59421e-11
GSTO1	0.401383	0.813	0.811	0.00110655
MYL12A	0.399615	0.959	0.901	2.56819e-09
OCIAD2	0.393335	0.935	0.854	8.22343e-07
NOP10	0.387889	0.976	0.907	1.91565e-09
MINOS1	0.387804	0.984	0.917	2.81794e-12
RPL5	0.385005	0.992	0.922	3.08398e-08
PDCD5	0.380263	0.959	0.888	2.12313e-10
PRPF40A	0.379478	0.919	0.843	9.10667e-12
HDAC2	0.376446	0.797	0.797	0.00205568
ATP5ME	0.373292	0.984	0.92	1.28e-11
POMP	0.371096	0.943	0.886	5.03432e-07
CD9	0.371003	0.992	0.943	1.20909e-05
ATP5PF	0.370855	0.967	0.91	6.6824e-09
ATP5MF	0.367983	0.967	0.908	1.24771e-11
COX7A2	0.36743	0.984	0.936	6.16649e-14
F3	0.367293	0.927	0.856	0.00116968
GTF2I	0.366724	0.846	0.831	2.99781e-05
UQCRQ	0.364195	0.992	0.949	5.43389e-23
ATP5MD	0.360065	0.984	0.91	2.46733e-10
SNRPE	0.35765	0.935	0.9	5.69031e-07
NONO	0.356634	0.78	0.799	0.00550687
CNIH4	0.35549	0.87	0.843	9.49922e-08
LSM3	0.354765	0.772	0.778	3.41122e-05
PSMA3	0.353966	0.797	0.747	9.57732e-05
FGD6	0.353712	0.618	0.61	0.0452497
ZNF121	0.350986	0.447	0.273	1.61354e-05
HNRNPR	0.350678	0.821	0.812	7.44043e-05
ISG20	0.350639	0.902	0.909	0.00181673
SSB	0.348583	0.74	0.747	0.00192024
SH3KBP1	0.345625	0.837	0.877	0.0188521
ATP5MPL	0.345086	0.976	0.901	1.43169e-09
MYL12B	0.344255	0.967	0.897	1.85756e-09
ZFAND5	0.3438	0.756	0.765	0.00118776
DAD1	0.34265	0.886	0.844	1.43956e-05
SNU13	0.342237	0.886	0.848	6.1972e-06
UQCRB	0.340902	0.927	0.884	3.1786e-08
HNRNPDL	0.340857	0.854	0.831	3.18051e-05
SRP14	0.336727	1	0.956	4.52305e-19
UBXN4	0.336266	0.772	0.813	0.000100968
COX7C	0.331091	1	0.944	1.13328e-18
GOLGA8A	0.3293	0.293	0.167	0.0453906
ATP5MG	0.327834	0.959	0.936	1.65705e-12
SNRPG	0.327512	0.967	0.914	1.19953e-06
TIMM8B	0.32222	0.846	0.843	0.00816725
NDUFA6	0.319248	0.764	0.78	0.00700728
MRPL27	0.318896	0.837	0.808	0.00190633
H2AFV	0.318671	0.951	0.887	0.0331864
ATP5F1E	0.315725	0.992	0.968	2.72894e-16
POLR2L	0.313387	0.911	0.901	0.00019333
WTAP	0.312251	0.667	0.67	0.00147522
RPL4	0.311648	0.984	0.921	8.45275e-07
PSME2	0.306627	0.951	0.897	0.000794155
SRSF11	0.305792	0.829	0.851	0.00886029
ANKRD12	0.30454	0.618	0.611	0.00531002
CYTOR	0.304498	0.821	0.857	0.000364523
OPTN	0.30414	0.805	0.799	0.0018523
TXN	0.300826	0.992	0.948	1.79497e-05
ATP5MC1	0.299035	0.821	0.825	0.0167826
PSMB1	0.298204	0.902	0.854	0.00240978
NDUFA4	0.289969	0.992	0.924	1.25186e-09
TRIT1	0.289104	0.341	0.193	0.00131905
ACP1	0.284754	0.797	0.827	0.000182601
ATP5IF1	0.282101	0.967	0.923	7.43948e-07
RBX1	0.281083	0.927	0.894	0.000123398
XIST	0.279707	0.854	0.812	0.00142279
SAR1A	0.279427	0.789	0.809	0.000105416
NDUFB2	0.278797	0.976	0.92	3.67296e-05
ATP5PO	0.275085	0.927	0.891	0.000311468
COPS9	0.274308	0.943	0.903	0.0069916
PFDN5	0.273752	0.976	0.914	3.35455e-06
RPL10A	0.272317	0.992	0.941	2.36368e-07
NDUFA13	0.270928	0.902	0.878	0.000212711
TXNL4A	0.270085	0.789	0.842	0.0398789
EMC7	0.268203	0.797	0.798	0.00531631
TMEM258	0.267976	0.943	0.898	0.000444764
TMA7	0.264835	0.943	0.905	0.00143467
COX4I1	0.264479	0.976	0.933	4.97742e-06
LSM7	0.264409	0.837	0.857	0.0176354
UQCR10	0.261015	0.967	0.919	3.17097e-05
COX6A1	0.257093	0.976	0.925	1.27044e-05
COX17	0.256364	0.902	0.892	0.0314354
NINJ1	-0.250183	0.146	0.483	6.66012e-06
CBR1	-0.250342	0.39	0.744	0.000151924
PARP1	-0.250493	0.407	0.729	0.0147842
TRIP6	-0.250794	0.187	0.606	2.82167e-08
CDK12	-0.250866	0.301	0.673	7.5672e-05
OFD1	-0.251695	0.228	0.621	3.67067e-06
CSTB	-0.252562	0.927	0.925	0.000101379
DLGAP5	-0.253591	0.033	0.265	0.000346768
GRB2	-0.255751	0.35	0.74	1.04384e-05
ALKBH7	-0.255912	0.195	0.608	4.70454e-09
SLC9A3R1	-0.256081	0.431	0.768	0.00063311
SRSF6	-0.256586	0.236	0.541	0.0199261
ARHGEF35	-0.256731	0.065	0.468	1.44039e-10
LAMTOR1	-0.256959	0.545	0.836	0.014082
PYGB	-0.257635	0.268	0.634	0.000187722
PHLDA3	-0.257636	0.236	0.658	4.30268e-08
HOMER3	-0.257849	0.301	0.701	3.27568e-07
DNAJB1	-0.258097	0.325	0.722	1.05166e-05
LMAN2	-0.258105	0.472	0.802	0.00177315
SELENOM	-0.259024	0.081	0.362	0.000154021
RBMX	-0.259171	0.528	0.803	0.0489804
DNAJB2	-0.259723	0.195	0.579	1.47446e-07
TRIM29	-0.26081	0.154	0.586	8.35873e-10
ZYX	-0.261945	0.236	0.631	3.25121e-07
PDAP1	-0.262165	0.577	0.854	0.00362471
RPS6	-0.262194	1	0.988	5.36957e-07
PLP2	-0.262772	0.602	0.834	0.0139252
CCT2	-0.263073	0.439	0.757	0.0119283
ATP6V0B	-0.263809	0.756	0.886	0.0180102
SH3RF1	-0.263846	0.293	0.625	0.000694822
MZT2B	-0.264435	0.894	0.901	7.13341e-05
CRB3	-0.265365	0.366	0.71	0.00676445
NRP2	-0.266131	0.098	0.426	4.57507e-06
SUMO2	-0.266137	0.943	0.928	4.21031e-05
AKR1A1	-0.267247	0.236	0.667	5.10521e-08
NME4	-0.267655	0.065	0.451	4.97195e-10
PFN2	-0.26861	0.423	0.765	1.59341e-05
PPP4C	-0.269934	0.504	0.799	0.000516283
CIB1	-0.27001	0.488	0.784	0.00414864
ATP5F1D	-0.270171	0.504	0.766	0.00661319
HMGA1	-0.270459	0.878	0.886	0.000960728
FKBP8	-0.270499	0.049	0.492	5.06338e-14
SLC25A39	-0.270843	0.26	0.658	1.63965e-06
FIS1	-0.272599	0.301	0.691	2.65601e-06
HNRNPU	-0.272758	0.756	0.891	0.00971575
MARK2	-0.273886	0.057	0.499	8.93744e-14
AHCY	-0.274325	0.26	0.662	6.40639e-08
ILF3	-0.274695	0.39	0.777	5.44056e-05
TRAPPC1	-0.274745	0.382	0.77	8.34501e-06
YDJC	-0.27605	0.211	0.636	5.46455e-09
VDAC1	-0.277363	0.431	0.796	4.71481e-06
APRT	-0.277628	0.577	0.84	0.000714269
TOMM22	-0.278135	0.407	0.776	3.15526e-05
MRPL4	-0.278705	0.228	0.646	1.42291e-08
SNRPB	-0.278892	0.78	0.891	0.000820271
YWHAZ	-0.279649	0.927	0.917	0.000104478
CREB3	-0.280323	0.366	0.74	0.000131095
RRAS	-0.280641	0.195	0.606	7.70804e-09
LSR	-0.281038	0.455	0.789	0.0123226
POLR2E	-0.281333	0.301	0.747	3.30025e-10
ASNA1	-0.281583	0.203	0.648	1.42686e-09
TRAM1	-0.281799	0.455	0.783	0.00368862
PLEC	-0.281999	0.415	0.762	7.93662e-05
NDUFV2	-0.282313	0.569	0.827	0.00858253
HCFC1R1	-0.28662	0.301	0.694	1.3312e-06
TROAP	-0.286772	0.236	0.585	4.14262e-06
PAFAH1B3	-0.288078	0.374	0.707	2.54124e-05
TUFM	-0.288199	0.472	0.786	0.000261064
CARHSP1	-0.288664	0.569	0.819	0.0265039
CPNE1	-0.288903	0.163	0.609	1.69871e-11
TPT1	-0.290382	0.984	0.961	2.16757e-10
AES	-0.290484	0.398	0.778	4.82191e-06
RABAC1	-0.290845	0.407	0.778	2.82993e-05
SMARCD1	-0.290946	0.146	0.594	1.12797e-10
WDR83OS	-0.29125	0.496	0.8	2.01349e-05
UBE2D2	-0.291446	0.634	0.847	0.000109189
BCL7C	-0.291531	0.065	0.512	2.14988e-13
CNPY2	-0.291999	0.724	0.878	0.000844205
SNHG7	-0.292086	0.195	0.562	2.2582e-06
PRELID1	-0.293261	0.78	0.883	0.000311917
PFN1	-0.293589	0.894	0.914	0.000744079
ARHGDIB	-0.294106	0.26	0.642	1.48804e-07
OSTF1	-0.296118	0.276	0.674	3.10458e-07
SELENOH	-0.296319	0.545	0.84	5.23998e-05
STAU1	-0.296694	0.439	0.803	2.29537e-05
ELOF1	-0.296868	0.203	0.654	8.32138e-10
MRPS12	-0.300611	0.285	0.73	3.70309e-10
FLNA	-0.301832	0.463	0.735	0.00281095
TCF25	-0.302279	0.455	0.807	3.1659e-05
CDK2AP2	-0.304761	0.244	0.663	3.03892e-08
HDGF	-0.304883	0.496	0.835	8.5519e-07
C6orf48	-0.308099	0.431	0.772	0.000296265
CYC1	-0.309679	0.512	0.812	5.16284e-05
CAPG	-0.312435	0.268	0.674	2.48225e-08
JUP	-0.312848	0.748	0.872	0.00212758
AVPI1	-0.316779	0.488	0.804	0.000606191
IFITM3	-0.318172	0.967	0.965	2.2329e-07
KRT6A	-0.319702	0.984	0.956	0.0285922
GNA15	-0.322968	0.138	0.61	8.27856e-13
VAPA	-0.323124	0.447	0.814	4.57838e-05
PRDX5	-0.323579	0.976	0.931	3.42866e-07
TECR	-0.323784	0.455	0.781	0.000142812
RPS7	-0.32399	0.984	0.958	2.83386e-12
ENO1	-0.327166	0.78	0.879	0.00131462
MDH2	-0.32729	0.398	0.767	2.20139e-07
RPS19BP1	-0.327515	0.48	0.808	5.61609e-05
CDC42EP1	-0.327821	0.333	0.723	1.35637e-06
AP1S1	-0.329455	0.163	0.611	2.28002e-11
PABPC4	-0.329631	0.276	0.679	1.30998e-07
PDLIM7	-0.329996	0.236	0.664	3.92617e-08
TSPO	-0.330191	0.659	0.858	0.000234459
PGAM1	-0.330303	0.797	0.894	6.16256e-07
PHF14	-0.332472	0.171	0.627	7.13229e-12
RPL29	-0.333479	0.943	0.94	1.22773e-10
CCDC85B	-0.335171	0.366	0.739	2.69018e-05
GNB2	-0.33569	0.431	0.801	6.30631e-10
KDELR1	-0.336086	0.317	0.748	4.62707e-09
C7orf50	-0.336471	0.163	0.652	6.95178e-13
KRT5	-0.339261	0.87	0.903	0.0370708
ATP2A2	-0.340237	0.545	0.833	1.79292e-05
MORF4L2	-0.34055	0.537	0.838	0.000245383
MIEN1	-0.341339	0.366	0.756	2.03893e-08
FAM129B	-0.341595	0.252	0.677	3.40236e-09
SCAND1	-0.341831	0.675	0.859	6.91971e-05
ARF1	-0.342979	0.593	0.854	6.54037e-08
RPS17	-0.343628	0.927	0.928	2.27365e-07
C19orf53	-0.34417	0.797	0.896	5.64322e-07
GPX3	-0.344207	0.122	0.586	4.77308e-13
POP7	-0.344234	0.333	0.78	6.1688e-09
PSENEN	-0.344505	0.211	0.676	1.3277e-12
CTSD	-0.348979	0.407	0.76	6.82824e-07
VASP	-0.350385	0.146	0.651	7.23128e-15
BAX	-0.35064	0.285	0.756	4.29313e-11
KRT7	-0.351164	0.976	0.959	2.60415e-07
BRMS1	-0.351918	0.098	0.59	2.6196e-15
HAX1	-0.354373	0.35	0.759	7.03162e-08
LGALS3BP	-0.357089	0.732	0.893	1.89124e-05
LAMA5	-0.358555	0.122	0.641	6.10413e-17
SNX3	-0.359179	0.488	0.832	6.98286e-06
CNN2	-0.359881	0.358	0.762	1.08991e-09
DSC2	-0.360516	0.423	0.738	0.0274183
MYH9	-0.36057	0.463	0.808	7.66555e-06
PCBP2	-0.361608	0.618	0.852	2.38428e-06
ETHE1	-0.362469	0.407	0.773	6.59091e-07
SIVA1	-0.364293	0.642	0.873	2.12965e-06
NMU	-0.365496	0.512	0.778	0.00888288
TMEM54	-0.366967	0.39	0.78	3.69544e-09
RPL3	-0.367699	0.984	0.95	1.58282e-11
RPS26	-0.368621	0.927	0.943	1.0217e-14
HIGD2A	-0.369432	0.455	0.814	3.22953e-10
IFITM2	-0.371016	0.423	0.749	3.70363e-05
H3F3A	-0.373559	0.927	0.938	1.35022e-07
TAX1BP3	-0.373566	0.455	0.825	3.10648e-09
WASF2	-0.374319	0.496	0.831	3.19412e-09
S100A10	-0.374919	1	0.982	6.97275e-10
PRDX6	-0.376101	0.537	0.837	5.53501e-07
C1orf43	-0.377847	0.366	0.789	1.81333e-10
BAD	-0.380018	0.293	0.754	6.7674e-12
RAD23A	-0.381355	0.447	0.817	6.60001e-08
ARL6IP4	-0.382273	0.504	0.847	1.14087e-07
PKM	-0.383102	0.846	0.912	9.16463e-07
ARHGDIA	-0.38535	0.374	0.777	1.65005e-10
GRN	-0.386302	0.439	0.799	1.27254e-07
LGALS3	-0.388445	0.382	0.748	8.06138e-08
LDHA	-0.389443	0.707	0.869	2.64187e-05
CAPN1	-0.389982	0.276	0.751	1.37216e-12
RAB25	-0.393365	0.236	0.66	8.94356e-10
H2AFX	-0.393755	0.138	0.53	1.63909e-09
ATP6V1F	-0.401648	0.675	0.872	3.89847e-10
FSCN1	-0.403172	0.276	0.744	8.47027e-13
RALY	-0.404484	0.325	0.748	1.56869e-09
SNCG	-0.409866	0.545	0.821	3.01793e-06
RPS2	-0.410761	1	0.992	3.79876e-13
DSC3	-0.411428	0.423	0.767	4.79284e-07
TUBB	-0.413436	0.602	0.809	0.00194551
BIRC5	-0.418554	0.309	0.588	0.00231711
RPL9	-0.418785	0.984	0.944	2.57776e-16
RPS9	-0.41985	0.976	0.951	3.07903e-20
HMGN1	-0.423317	0.935	0.928	1.34514e-12
RPL7A	-0.424598	1	0.958	2.82955e-16
EIF3G	-0.428615	0.341	0.785	1.4321e-12
AGPAT2	-0.428786	0.252	0.732	7.05757e-13
RPS10	-0.431056	0.87	0.898	2.7899e-11
LAD1	-0.43205	0.146	0.662	6.52493e-17
TPM2	-0.436247	0.528	0.843	1.06916e-07
PDLIM4	-0.444603	0.228	0.706	1.07084e-13
ARGLU1	-0.446661	0.504	0.851	1.48771e-09
COPE	-0.449681	0.447	0.833	8.52936e-11
ANXA1	-0.454628	0.862	0.923	1.50983e-05
RPL10	-0.456667	0.976	0.978	6.00456e-24
RPL13	-0.459126	1	0.992	1.74822e-26
HLA-C	-0.459701	0.911	0.933	4.69843e-12
CA2	-0.461745	0.285	0.63	3.73366e-06
CKB	-0.462163	0.26	0.715	1.44227e-11
RPL8	-0.462371	0.976	0.964	1.34608e-21
CLTB	-0.463976	0.821	0.893	6.83664e-07
PGLS	-0.470034	0.447	0.83	3.55754e-12
PPIA	-0.4711	0.935	0.932	1.20029e-14
ACTN4	-0.472481	0.472	0.844	7.11927e-12
FKBP1A	-0.474675	0.488	0.84	1.39211e-13
LSM4	-0.477103	0.431	0.835	5.90025e-14
ID3	-0.480111	0.447	0.779	6.54956e-06
TPM1	-0.48275	0.87	0.923	0.000243675
PHB2	-0.483619	0.325	0.781	2.21805e-17
RPS8	-0.488995	1	0.973	9.79473e-28
SERF2	-0.491696	0.911	0.946	4.75246e-19
MDK	-0.497719	0.553	0.846	1.63324e-11
AP2M1	-0.500181	0.398	0.831	3.28304e-15
PDLIM1	-0.504577	0.634	0.856	2.44137e-09
KRT19	-0.507636	0.894	0.945	3.23155e-05
PPDPF	-0.511512	0.967	0.941	2.33461e-18
CALR	-0.525348	0.756	0.934	3.99128e-09
SNHG25	-0.533061	0.634	0.852	0.000153622
RACK1	-0.53753	0.984	0.941	8.92922e-23
HMGN2	-0.538054	0.862	0.919	1.29008e-08
RHOD	-0.539604	0.553	0.864	3.15062e-14
UBE2S	-0.539629	0.496	0.729	0.0351614
HLA-A	-0.541235	0.943	0.933	1.24458e-12
IFI6	-0.545302	0.984	0.993	5.93017e-08
ACTG1	-0.552507	0.919	0.931	5.4958e-07
CST3	-0.5539	0.935	0.941	2.18197e-22
KRT8	-0.555487	0.732	0.907	8.03426e-07
TXNIP	-0.55594	0.195	0.694	1.97128e-15
FTH1	-0.55628	1	0.994	1.42603e-17
OAZ1	-0.560095	0.87	0.936	1.69385e-22
SERINC2	-0.567436	0.642	0.878	1.09466e-16
ID1	-0.571128	0.61	0.84	1.40288e-05
C9orf16	-0.577526	0.585	0.878	2.87009e-17
CYP1B1	-0.581682	0.114	0.475	4.70048e-09
LY6E	-0.595378	0.675	0.878	1.13555e-11
P4HB	-0.599623	0.618	0.893	8.44781e-19
TAGLN2	-0.609225	0.618	0.87	1.55261e-18
MLF2	-0.624172	0.317	0.795	5.79489e-23
TINAGL1	-0.641025	0.472	0.848	3.29148e-18
PERP	-0.642626	0.846	0.933	1.29137e-20
H2AFJ	-0.645692	0.512	0.86	6.30054e-11
PPIB	-0.653134	0.667	0.891	4.417e-18
RHOC	-0.658828	0.447	0.865	5.57928e-22
CDKN2A	-0.664429	0.919	0.94	1.50972e-29
RPL18	-0.687218	0.943	0.948	6.62785e-35
CFL1	-0.711741	0.878	0.945	3.80576e-29
AURKAIP1	-0.713243	0.65	0.895	6.01139e-28
S100A16	-0.744296	0.821	0.939	3.86212e-26
TNFRSF12A	-0.753825	0.577	0.888	2.22337e-21
ZDHHC12	-0.762828	0.382	0.872	2.53306e-28
GPX4	-0.80885	0.642	0.898	2.28597e-29
SLC7A5	-0.840601	0.667	0.878	2.41484e-21
ACTB	-0.852979	0.846	0.962	6.36653e-29
FTL	-0.853567	0.846	0.935	1.55897e-20
HSPB1	-0.869091	0.927	0.96	8.30546e-21
RPLP1	-0.976043	1	0.997	1.4572e-56
KRT17	-1.01701	1	0.986	1.95677e-38
